# Supplementary material for: Lysophosphatidic acid suppresses apoptosis of high-grade serous ovarian cancer cells by inducing autophagy activity and promotes cell-cycle progression via EGFR-PI3K/Aurora-AThr288-geminin dual signaling pathways
Source: Front Pharmacol. 2022 Dec 19;13:1046269. doi: 10.3389/fphar.2022.1046269 (PMC9806123; doi:10.3389/fphar.2022.1046269)
Supplement: Supplementary file 1 [file Table1.XLS]

## Sheet: Sheet S1
shRNA表达载体报告单
客户姓名			客户编号		Negative Control	日期
基因名称	Negative Control		靶位点		Negative Control	Lot No
载体名称	pSGU6/GFP/Neo-shNC					产品包装	500 ng/µl, 共50 µg
靶序列	TTCTCCGAACGTGTCACGT
shDNA	S	5’-CACCGTTCTCCGAACGTGTCACGTTTCAAGAGAACGTGACACGTTCGGAGAATTTTTTG-3'
模板	A	5’-GATCCAAAAAATTCTCCGAACGTGTCACGTTCTCTTGAAACGTGACACGTTCGGAGAAC-3'
序列
转录产物	TTCTCCGAACGTGTCACGTTTCAAGAGAACGTGACACGTTCGGAGAATT
序列
结构
测序结果	GGTGGCCTCGGGCAGGAGAGGGCCTATTTCCCATGATTCCTTCATATTTGCATATACGATACAAGGCTGTTAGAGAGATAATTAGAATTAATTTGACTGTAAACACAAAGATATTAGTACAAAATACGTGACGTAGAAAGTAATAATTTCTTGGGTAGTTTGCAGTTTTAAAATTATGTTTTAAAATGGACTATCATATGCTTACCGTAACTTGAAAGTATTTCGATTTCTTGGCTTTATATATCTTGTGGAAAGGACGAAACACCGTTCTCCGAACGTGTCACGTTTCAAGAGAACGTGACACGTTCGGAGAATTTTTTGGATCCACTAGTTCTAGAGCGGCCGCCACCGCGGTGGAGCTCCAGCTTTTGTTCCCTTTAGTGAGGGTTAATTGCGCGT…
	测序正确。测序结果用正向引物测序得到的，测序结果中能直接查找到正义链(S)序列。
	正向测序引物T7为通用测序引物。序列：5’-TAATACGACTCACTATAGGG-3’
	反向测序引物PGPR为本公司设计测序引物。序列：5’-GGTTACAAATAAAGCAATAG-3’
产品形态	质粒DNA溶液		附送			运输温度		室温
产品贮存	DNA溶液, -20℃					抗生素抗性		kanamycin
数量	合格			纯度	合格
注意事项
1、 本公司所提供的质粒为高纯度的DNA制品，可以直接用于细胞转染及其他分子生物学实验。 如果用户在使用过程中发现质粒的细胞毒性较大，可以通过其他方法制备更高纯度的质粒。 2、 运输温度：室温。
shRNA表达载体报告单
客户姓名					客户编号		GMNN-homo-315		日期		2020-12-25
基因名称	GMNN-homo-315				靶位点		GMNN-homo-315		Lot No		N8305
载体名称	pGPU6/GFP/Neo-GMNN-homo-315							产品包装		500ng/µl,共50µg
靶序列	GCTTCACCATCTACATAATGA
shDNA	S	5'- CACCGCTTCACCATCTACATAATGATTCAAGAGATCATTATGTAGATGGTGAAGCTTTTTTG-3'
模板	A	5'- GATCCAAAAAAGCTTCACCATCTACATAATGATCTCTTGAATCATTATGTAGATGGTGAAGC-3'
序列
转录产物	GCTTCACCATCTACATAATGATTCAAGAGATCATTATGTAGATGGTGAAGCTT
序列
结构
测序结果	CATATACGATACAAGGCTGTTAGAGAGATAATTAGAATTAATTTGACTGTAAACACAAAGATATTAGTACAAAATACGTGACGTAGAAAGTAATAATTTCTTGGGTAGTTTGCAGTTTTAAAATTATGTTTTAAAATGGACTATCATATGCTTACCGTAACTTGAAAGTATTTCGATTTCTTGGCTTTATATATCTTGTGGAAAGGACGAAACACCGCTTCACCATCTACATAATGATTCAAGAGATCATTATGTAGATGGTGAAGCTTTTTTGGATCCACTAGTTCTAGAGCGGCCGCCACCGCGGTGGAGCTCCAGCTTTTGTTCCCTTTAGTGAGGGTTAATTGCGCGTTAAGATACATTGATGAGTTTGGACAAACCACAACTAGAATGCAGTGA…
	测序正确。测序结果用正向引物测序得到的，测序结果中能直接查找到正义链(S)序列。
	正向测序引物T7为通用测序引物。序列：5’-TAATACGACTCACTATAGGG-3’
	反向测序引物PGPR为吉玛设计测序引物。序列：5’-GGTTACAAATAAAGCAATAG-3’
产品形态	质粒DNA溶液		附送			对应甘油菌液, 500 µl		运输温度		室温
产品贮存	DNA溶液, -20℃;甘油菌液, -80℃.							抗生素抗性			Kanamycin
数量	合格			纯度		合格
注意事项
3、 生工所提供的质粒为高纯度的DNA制品，可以直接用于细胞转染及其他分子生物学实验。如果用户在使用过程中发现质粒的细胞毒性较大，可以通过其他方法制备更高纯度的质粒。 4、 甘油菌液为载体的过夜培养物与甘油的混合物，甘油的终浓度为20%。在4℃可保存2周，在-20℃可保存2个月，在-80℃可长期保存。

## Sheet: Sheet S2
qRT-PCR primers
Oligo Name	Sequence(5’ to 3’)
F-18S RNA	GCCGCTAGAGGTGAAATTCT
R-18S RNA	TCGGAACTACGACGGTATCT
F-LPAR1	TCCTTCGTCAGGGCCTCATT
R-LPAR1	ACCGTAATGTGCCTCTCGATT
F-LPAR2	GCTTCCACCAGCCCATCTAC
R-LPAR2	TGAGGAAGAGGTAGGCCACG
F-LPAR3	GCCGTGGAGAGGCACATGTC
R-LPAR3	TGGCGATGGCCCAGACAAGC
F-LPAR4	GGCGGTATTTCAGCCTCTTTG
R-LPAR4	CACGTTTGGAGAAGCCTTCAA
F-LPAR5	GGTGGTGAGCGTGTACATGTG
R-LPAR5	GGTGCAGTGCGTAGTAGGAGAGA
F-LPAR6	CCGCCGTTTTTGTTCAGTCT
R-LPAR6	CCATGTGGCTTCTGGAAAATTT
F-Geminin	TCTCAGTATTGGAAGGAAGTGGC
R-Geminin	TTCTCCTTTTTCAGGCGGG

## Sheet: Sheet S3
Mutation of geminin in ovarian cancer patients
Mutation ID	DNA Change	Type	Consequences	# Affected Cases in Cohort	# Affected Cases Across the GDC	Impact	Survival
2d84e7c8-135f-5df2-a004-f185d7b4b3ce	chr6:g.24781518C>A	Substitution	Missense GMNN H57Q	1 / 129,0.78%	1 / 10,202	VEP: MODERATE, SIFT: tolerated - score 1, PolyPhen: benign - score 0
6ff92143-4967-5e93-9518-72833b4b57c4	chr6:g.24784109G>T	Substitution	Missense GMNN W99C	1 / 129,0.78%	1 / 10,202	VEP: MODERATE, SIFT: deleterious - score 0, PolyPhen: probably_damaging - score 1
a4dfe99d-f32c-5a09-b7f3-99e0fe8f8ad3	chr6:g.24784455A>G	Substitution	Synonymous GMNN E123E	1 / 129,0.78%	1 / 10,202	VEP: LOW

## Sheet: Sheet S4
Evidence suggesting a functional link in protein Aurora-A and geminin
Neighborhood in the Genome	none / insignificant.
Gene Fusions	none / insignificant
Cooccurence Across Genomes	none / insignificant
Co-Expression	yes (score 0.532). In addition, putative homologs are coexpressed in other organisms (score 0.154).
Experimental/Biochemical Data	yes (score 0.270).
Association in Curated Databases	none / insignificant
Co-Mentioned in Pubmed Abstracts	yes (score 0.374). In addition, putative homologs are mentioned together in other organisms (score 0.129).
Combined Score (confidence)	0.813
PPI enrichment p-value	0.0412

## Sheet: Sheet S5
Evidence suggesting a functional link in protein Aurora-A and EGFR
Neighborhood in the Genome	none / insignificant.
Gene Fusions	none / insignificant
Cooccurence Across Genomes	none / insignificant
Co-Expression	none / insignificant
Experimental/Biochemical Data	yes (score 0.270).
Association in Curated Databases	none / insignificant
Co-Mentioned in Pubmed Abstracts	yes (score 0.559). In addition, putative homologs are mentioned together in other organisms (score 0.064).
Combined Score (confidence)	0.432
PPI enrichment p-value	2.96e-08

## Sheet: Sheet S6
geneSet	description	link	enrichmentScore	normalizedEnrichmentScore	pValue	FDR	size	plotPath	leadingEdgeNum	leadingEdgeId	userId
hsa04110	Cell cycle	http://www.kegg.jp/kegg-bin/show_pathway?hsa04110+5111+7272+990+9133+890+5347+8318+4172+991+983+1111+891+9232+9134+4085+995+4171+4175+8317+1019+4173+10971+10926+4176+1869+6502+9088+10459+993+701+9978+1017+699+9184+51529+4174+3066+11200+1871+9700+1870+7531+51434+5933+7029+27127+10393+994+246184+5885+25847	0.766137	2.30662	0	0	118	./Project_1635049425_GSEA/hsa04110.png	51	5111;7272;990;9133;890;5347;8318;4172;991;983;1111;891;9232;9134;4085;995;4171;4175;8317;1019;4173;10971;10926;4176;1869;6502;9088;10459;993;701;9978;1017;699;9184;51529;4174;3066;11200;1871;9700;1870;7531;51434;5933;7029;27127;10393;994;246184;5885;25847	ANAPC10;ANAPC11;ANAPC13;ANAPC7;BUB1;BUB1B;BUB3;CCNA2;CCNB1;CCNB2;CCNE2;CDC20;CDC25A;CDC25B;CDC25C;CDC26;CDC45;CDC6;CDC7;CDK1;CDK2;CDK4;CHEK1;CHEK2;DBF4;E2F1;E2F2;E2F3;ESPL1;HDAC2;MAD2L1;MAD2L2;MCM2;MCM3;MCM4;MCM5;MCM6;MCM7;PCNA;PKMYT1;PLK1;PTTG1;RAD21;RBL1;RBX1;SKP2;SMC1B;TFDP2;TTK;YWHAE;YWHAQ
hsa03040	Spliceosome	http://www.kegg.jp/kegg-bin/show_pathway?hsa03040+57819+6631+6434+51645+6637+6632+4116+55110+84844+6627+988+10286+6628+3183+9410+10465+10713+23658+6635+6636+27316+83443+10946+51690+27258+84950+11157+25804+9128+11017+6626+3312+8449+6629+51503+84991+6634+8896+9343+6633+9775+27339+10450+10285+9129+6100+3190+57461+8559+9984+10262+10084	0.767124	2.22777	0	0	115	./Project_1635049425_GSEA/hsa03040.png	52	57819;6631;6434;51645;6637;6632;4116;55110;84844;6627;988;10286;6628;3183;9410;10465;10713;23658;6635;6636;27316;83443;10946;51690;27258;84950;11157;25804;9128;11017;6626;3312;8449;6629;51503;84991;6634;8896;9343;6633;9775;27339;10450;10285;9129;6100;3190;57461;8559;9984;10262;10084	BCAS2;BUD31;CDC5L;CWC15;DHX16;EFTUD2;EIF4A3;HNRNPC;HNRNPK;HSPA8;ISY1;LSM2;LSM3;LSM4;LSM5;LSM6;LSM7;MAGOH;MAGOHB;PHF5A;PPIE;PPIH;PPIL1;PQBP1;PRPF18;PRPF19;PRPF3;PRPF38A;PRPF4;RBM17;RBMX;RP9;SF3A3;SF3B4;SF3B5;SMNDC1;SNRNP27;SNRNP40;SNRPA;SNRPA1;SNRPB;SNRPB2;SNRPC;SNRPD1;SNRPD2;SNRPD3;SNRPE;SNRPF;SNRPG;THOC1;TRA2B;USP39
hsa03030	DNA replication	http://www.kegg.jp/kegg-bin/show_pathway?hsa03030+5111+5984+5557+5427+2237+23649+5558+4172+5985+5982+1763+4171+4175+10535+4173+4176+10714+6119+54107+4174+6742+5983+5422+84153+56655+5424+6118	0.889713	2.19218	0	0	36	./Project_1635049425_GSEA/hsa03030.png	27	5111;5984;5557;5427;2237;23649;5558;4172;5985;5982;1763;4171;4175;10535;4173;4176;10714;6119;54107;4174;6742;5983;5422;84153;56655;5424;6118	DNA2;FEN1;MCM2;MCM3;MCM4;MCM5;MCM6;MCM7;PCNA;POLA1;POLA2;POLD1;POLD3;POLE2;POLE3;POLE4;PRIM1;PRIM2;RFC2;RFC3;RFC4;RFC5;RNASEH2A;RNASEH2C;RPA2;RPA3;SSBP1
hsa03050	Proteasome	http://www.kegg.jp/kegg-bin/show_pathway?hsa03050+5691+10213+5692+5684+5687+5683+5686+5689+5685+5695+5709+5717+5690+5694+5714+5688+5704+5701+5702+5708+5718+5710+5682+5713+9861+5706+51371+5693+5700+5719+11047	0.862329	2.18707	0	0	44	./Project_1635049425_GSEA/hsa03050.png	31	5691;10213;5692;5684;5687;5683;5686;5689;5685;5695;5709;5717;5690;5694;5714;5688;5704;5701;5702;5708;5718;5710;5682;5713;9861;5706;51371;5693;5700;5719;11047	ADRM1;POMP;PSMA1;PSMA2;PSMA3;PSMA4;PSMA5;PSMA6;PSMA7;PSMB1;PSMB2;PSMB3;PSMB4;PSMB5;PSMB6;PSMB7;PSMC1;PSMC2;PSMC3;PSMC4;PSMC6;PSMD11;PSMD12;PSMD13;PSMD14;PSMD2;PSMD3;PSMD4;PSMD6;PSMD7;PSMD8
hsa00240	Pyrimidine metabolism	http://www.kegg.jp/kegg-bin/show_pathway?hsa00240+7298+5557+6241+5427+23649+5558+30834+79077+1841+10714+7083+5433+4830+5437+54107+1854+5436+6240+9533+7371+1633+7372+5422+5438+5435+51728+4860+56655+5424+5439+56953+56474+10623+5432+5440+10621	0.747766	2.15804	0	0	96	./Project_1635049425_GSEA/hsa00240.png	36	7298;5557;6241;5427;23649;5558;30834;79077;1841;10714;7083;5433;4830;5437;54107;1854;5436;6240;9533;7371;1633;7372;5422;5438;5435;51728;4860;56655;5424;5439;56953;56474;10623;5432;5440;10621	CTPS2;DCK;DCTPP1;DTYMK;DUT;NME1;NT5M;PNP;POLA1;POLA2;POLD1;POLD3;POLE2;POLE3;POLE4;POLR1C;POLR2C;POLR2D;POLR2F;POLR2G;POLR2H;POLR2I;POLR2J;POLR2K;POLR3C;POLR3F;POLR3K;PRIM1;PRIM2;RRM1;RRM2;TK1;TYMS;UCK2;UMPS;ZNRD1
hsa03010	Ribosome	http://www.kegg.jp/kegg-bin/show_pathway?hsa03010+65003+64928+65005+51069+51264+54948+64960+29074+55168+55173+28998+29088+51373+64968+29093+63931+51121+6183+219927+51081+64979+63875+64963+6182+124995+9553+65008+51023+10573+6204+51187+2197+11222+55052+51263+64981+51318+54460+51021+6217+200916+6201+64983+51073	0.702606	2.12087	0	0	130	./Project_1635049425_GSEA/hsa03010.png	44	65003;64928;65005;51069;51264;54948;64960;29074;55168;55173;28998;29088;51373;64968;29093;63931;51121;6183;219927;51081;64979;63875;64963;6182;124995;9553;65008;51023;10573;6204;51187;2197;11222;55052;51263;64981;51318;54460;51021;6217;200916;6201;64983;51073	FAU;MRPL1;MRPL10;MRPL11;MRPL12;MRPL13;MRPL14;MRPL15;MRPL16;MRPL17;MRPL18;MRPL2;MRPL20;MRPL21;MRPL22;MRPL27;MRPL28;MRPL3;MRPL30;MRPL32;MRPL33;MRPL34;MRPL35;MRPL36;MRPL4;MRPL9;MRPS10;MRPS11;MRPS12;MRPS14;MRPS15;MRPS16;MRPS17;MRPS18A;MRPS18C;MRPS21;MRPS6;MRPS7;RPL22L1;RPL26L1;RPS10;RPS16;RPS7;RSL24D1
hsa03460	Fanconi anemia pathway	http://www.kegg.jp/kegg-bin/show_pathway?hsa03460+29089+5888+55120+80010+55215+2178+83990+2187+2189+5889+6119+146956+7398+641+2177+2175+2176+6118+4292+79728+675+6117+80198+7156+672	0.806488	2.10178	0	0	44	./Project_1635049425_GSEA/hsa03460.png	25	29089;5888;55120;80010;55215;2178;83990;2187;2189;5889;6119;146956;7398;641;2177;2175;2176;6118;4292;79728;675;6117;80198;7156;672	BLM;BRCA1;BRCA2;BRIP1;EME1;FANCA;FANCB;FANCC;FANCD2;FANCE;FANCG;FANCI;FANCL;MLH1;MUS81;PALB2;RAD51;RAD51C;RMI1;RPA1;RPA2;RPA3;TOP3A;UBE2T;USP1
hsa00190	Oxidative phosphorylation	http://www.kegg.jp/kegg-bin/show_pathway?hsa00190+1347+4711+4725+4706+4700+1337+4710+4722+4708+1340+4716+4704+4718+54539+4729+4712+55967+1351+1329+4726+1353+4728+7386+10063+51079+4714+4709+9167+29796+4695+533+4707+1349+4702+9296+27089+10975+534+4697+6391+126328+4717+27068+4701+4715+4713+84701+170712+529+6390+7384+23545+9550+4696+1339+51606+374291+50617+6392+4698+5464+4694+4719	0.700959	2.06454	0	0	104	./Project_1635049425_GSEA/hsa00190.png	63	1347;4711;4725;4706;4700;1337;4710;4722;4708;1340;4716;4704;4718;54539;4729;4712;55967;1351;1329;4726;1353;4728;7386;10063;51079;4714;4709;9167;29796;4695;533;4707;1349;4702;9296;27089;10975;534;4697;6391;126328;4717;27068;4701;4715;4713;84701;170712;529;6390;7384;23545;9550;4696;1339;51606;374291;50617;6392;4698;5464;4694;4719	ATP6V0A2;ATP6V0A4;ATP6V0B;ATP6V1E1;ATP6V1F;ATP6V1G1;ATP6V1G2;ATP6V1H;COX11;COX17;COX4I2;COX5B;COX6A1;COX6A2;COX6B1;COX7A2;COX7A2L;COX7B;COX7B2;COX8A;NDUFA1;NDUFA11;NDUFA12;NDUFA13;NDUFA2;NDUFA3;NDUFA4;NDUFA5;NDUFA6;NDUFA7;NDUFA8;NDUFA9;NDUFAB1;NDUFB1;NDUFB10;NDUFB11;NDUFB2;NDUFB3;NDUFB4;NDUFB5;NDUFB6;NDUFB7;NDUFB8;NDUFB9;NDUFC1;NDUFC2;NDUFS1;NDUFS3;NDUFS5;NDUFS6;NDUFS7;NDUFS8;NDUFV2;PPA1;PPA2;SDH…
hsa05012	Parkinson disease	http://www.kegg.jp/kegg-bin/show_pathway?hsa05012+1347+7419+4711+4725+4706+4700+1337+4710+7345+4722+4708+1340+2773+4716+4704+4718+54539+4729+4712+55967+1351+836+1329+4726+11315+4728+7386+51079+4714+4709+9167+29796+4695+4707+1349+27429+292+4702+27089+10975+4697+54205+6391+126328+4717+4701+51465+4715+5413+4713+84701+170712+118424+7332+6390+7384+291+5567+4696+1339+9246+374291+6392+4698+4694+4719+7314	0.67991	2.01675	0	0	115	./Project_1635049425_GSEA/hsa05012.png	67	1347;7419;4711;4725;4706;4700;1337;4710;7345;4722;4708;1340;2773;4716;4704;4718;54539;4729;4712;55967;1351;836;1329;4726;11315;4728;7386;51079;4714;4709;9167;29796;4695;4707;1349;27429;292;4702;27089;10975;4697;54205;6391;126328;4717;4701;51465;4715;5413;4713;84701;170712;118424;7332;6390;7384;291;5567;4696;1339;9246;374291;6392;4698;4694;4719;7314	CASP3;COX4I2;COX5B;COX6A1;COX6A2;COX6B1;COX7A2;COX7A2L;COX7B;COX7B2;COX8A;CYCS;GNAI3;HTRA2;NDUFA1;NDUFA11;NDUFA12;NDUFA13;NDUFA2;NDUFA3;NDUFA4;NDUFA5;NDUFA6;NDUFA7;NDUFA8;NDUFA9;NDUFAB1;NDUFB1;NDUFB10;NDUFB11;NDUFB2;NDUFB3;NDUFB4;NDUFB5;NDUFB6;NDUFB7;NDUFB8;NDUFB9;NDUFC1;NDUFC2;NDUFS1;NDUFS3;NDUFS5;NDUFS6;NDUFS7;NDUFS8;NDUFV2;PARK7;PRKACB;SDHB;SDHC;SDHD;SEPT5;SLC25A4;SLC25A5;UBB;UBE2J1;UBE2J2;UBE…
hsa03430	Mismatch repair	http://www.kegg.jp/kegg-bin/show_pathway?hsa03430+5111+5984+9156+5985+5982+10714+6119+2956+6742+4436+5983+5424+6118+4292+3978	0.869678	1.99355	0	0	23	./Project_1635049425_GSEA/hsa03430.png	15	5111;5984;9156;5985;5982;10714;6119;2956;6742;4436;5983;5424;6118;4292;3978	EXO1;LIG1;MLH1;MSH2;MSH6;PCNA;POLD1;POLD3;RFC2;RFC3;RFC4;RFC5;RPA2;RPA3;SSBP1
hsa03420	Nucleotide excision repair	http://www.kegg.jp/kegg-bin/show_pathway?hsa03420+5111+5984+5427+2968+5985+5982+9978+10714+6119+54107+5983+56655+5424+404672+6118+3978+1069+5426+6117	0.754909	1.992	0	0	45	./Project_1635049425_GSEA/hsa03420.png	19	5111;5984;5427;2968;5985;5982;9978;10714;6119;54107;5983;56655;5424;404672;6118;3978;1069;5426;6117	CETN2;GTF2H4;GTF2H5;LIG1;PCNA;POLD1;POLD3;POLE;POLE2;POLE3;POLE4;RBX1;RFC2;RFC3;RFC4;RFC5;RPA1;RPA2;RPA3
hsa03410	Base excision repair	http://www.kegg.jp/kegg-bin/show_pathway?hsa03410+5111+5427+2237+7374+55247+10714+5423+54107+10038+4595+4968+56655+5424+328+142+4913+3146+27301+3978+23583+5426+5425+6996+8930	0.816386	1.99113	0	0	33	./Project_1635049425_GSEA/hsa03410.png	24	5111;5427;2237;7374;55247;10714;5423;54107;10038;4595;4968;56655;5424;328;142;4913;3146;27301;3978;23583;5426;5425;6996;8930	APEX1;APEX2;FEN1;HMGB1;LIG1;MBD4;MUTYH;NEIL3;NTHL1;OGG1;PARP1;PARP2;PCNA;POLB;POLD1;POLD2;POLD3;POLE;POLE2;POLE3;POLE4;SMUG1;TDG;UNG
hsa04114	Oocyte meiosis	http://www.kegg.jp/kegg-bin/show_pathway?hsa04114+26271+9133+5347+991+983+891+9232+9134+4085+995+6790+10971+9088+10459+9978+1017+699+5528+51529+286151+805+5499+9700+7531+51434+5501+27127+10393+246184+5500+5515+25847	0.659409	1.9882	0	0	118	./Project_1635049425_GSEA/hsa04114.png	32	26271;9133;5347;991;983;891;9232;9134;4085;995;6790;10971;9088;10459;9978;1017;699;5528;51529;286151;805;5499;9700;7531;51434;5501;27127;10393;246184;5500;5515;25847	ANAPC10;ANAPC11;ANAPC13;ANAPC7;AURKA;BUB1;CALM2;CCNB1;CCNB2;CCNE2;CDC20;CDC25C;CDC26;CDK1;CDK2;ESPL1;FBXO43;FBXO5;MAD2L1;MAD2L2;PKMYT1;PLK1;PPP1CA;PPP1CB;PPP1CC;PPP2CA;PPP2R5D;PTTG1;RBX1;SMC1B;YWHAE;YWHAQ
hsa04512	ECM-receptor interaction	http://www.kegg.jp/kegg-bin/show_pathway?hsa04512+7059+3693+3690+1311+1288+3695+2814+1287+7450+2811+7058+131873+3908+8515+2335+1292+3914+7057+3912+1291+22801+3909+1277+1278+1293+3918+375790+51206+3339+1101+3673+3911+3913+3696+3675+3691	-0.644189	-2.14236	0	0	80	./Project_1635049425_GSEA/hsa04512.png	36	7059;3693;3690;1311;1288;3695;2814;1287;7450;2811;7058;131873;3908;8515;2335;1292;3914;7057;3912;1291;22801;3909;1277;1278;1293;3918;375790;51206;3339;1101;3673;3911;3913;3696;3675;3691	AGRN;CHAD;COL1A1;COL1A2;COL4A5;COL4A6;COL6A1;COL6A2;COL6A3;COL6A6;COMP;FN1;GP1BA;GP5;GP6;HSPG2;ITGA10;ITGA11;ITGA2;ITGA3;ITGB3;ITGB4;ITGB5;ITGB7;ITGB8;LAMA2;LAMA3;LAMA5;LAMB1;LAMB2;LAMB3;LAMC2;THBS1;THBS2;THBS3;VWF
hsa04510	Focal adhesion	http://www.kegg.jp/kegg-bin/show_pathway?hsa04510+2324+2318+5291+7059+5923+2932+3693+5295+3690+1311+1288+54776+4638+3695+7409+330+5154+1287+7450+5063+64098+7408+1729+857+5293+2064+10398+6093+7058+6655+5159+2889+4233+131873+3908+858+8515+55742+2335+3725+1292+2316+3480+3914+1956+9475+331+7057+3912+9564+1793+394+894+5156+1291+22801+5578+3909+1277+4660+7094+1278+7791+5728+7410+1293+5170+83660+5829+39…	-0.58568	-2.15156	0	0	194	./Project_1635049425_GSEA/hsa04510.png	84	2324;2318;5291;7059;5923;2932;3693;5295;3690;1311;1288;54776;4638;3695;7409;330;5154;1287;7450;5063;64098;7408;1729;857;5293;2064;10398;6093;7058;6655;5159;2889;4233;131873;3908;858;8515;55742;2335;3725;1292;2316;3480;3914;1956;9475;331;7057;3912;9564;1793;394;894;5156;1291;22801;5578;3909;1277;4660;7094;1278;7791;5728;7410;1293;5170;83660;5829;3918;6464;23396;87;1101;7414;824;595;3673;3911;3913;…	ACTN1;ARHGAP5;BCAR1;BIRC3;CAPN2;CAV1;CAV2;CCND1;CCND2;CHAD;COL1A1;COL1A2;COL4A5;COL4A6;COL6A1;COL6A2;COL6A3;COL6A6;COMP;DIAPH1;DOCK1;EGFR;ERBB2;FLNA;FLNB;FLNC;FLT4;FN1;GSK3B;IGF1R;ITGA10;ITGA11;ITGA2;ITGA3;ITGB3;ITGB4;ITGB5;ITGB7;ITGB8;JUN;LAMA2;LAMA3;LAMA5;LAMB1;LAMB2;LAMB3;LAMC2;MET;MYL9;MYLK;PAK3;PARVA;PARVG;PDGFA;PDGFRA;PDGFRB;PDPK1;PIK3CB;PIK3CD;PIK3R1;PIP5K1C;PPP1R12B;PPP1R12C;PRKCA;PTEN;PX…
hsa03020	RNA polymerase	http://www.kegg.jp/kegg-bin/show_pathway?hsa03020+30834+5433+5437+5436+9533+5438+5435+51728+5439+10623+5432+5440+10621	0.772209	1.91416	0	0.000145961	31	./Project_1635049425_GSEA/hsa03020.png	13	30834;5433;5437;5436;9533;5438;5435;51728;5439;10623;5432;5440;10621	POLR1C;POLR2C;POLR2D;POLR2F;POLR2G;POLR2H;POLR2I;POLR2J;POLR2K;POLR3C;POLR3F;POLR3K;ZNRD1
hsa03013	RNA transport	http://www.kegg.jp/kegg-bin/show_pathway?hsa03013+79897+4116+55110+5901+10460+9972+7341+29107+10556+10799+79023+6613+8480+8891+1978+10605+55916+57122+79833+10248+51367+9631+129401+53371+10775+79902+10921+79228+1965+8894+7329+10557+1973+23165+8668+9775+10289+1977+1967+8890+1964+79760+1207+6396+81929+6607+348995+80145+4927+11171+7514+3837+10284+10419+9984+1983+11218+56001+51068+57510+23225+8563+232…	0.642785	1.94648	0	0.000155692	157	./Project_1635049425_GSEA/hsa03013.png	69	79897;4116;55110;5901;10460;9972;7341;29107;10556;10799;79023;6613;8480;8891;1978;10605;55916;57122;79833;10248;51367;9631;129401;53371;10775;79902;10921;79228;1965;8894;7329;10557;1973;23165;8668;9775;10289;1977;1967;8890;1964;79760;1207;6396;81929;6607;348995;80145;4927;11171;7514;3837;10284;10419;9984;1983;11218;56001;51068;57510;23225;8563;23279;55520;50628;23636;8892;1968;132430	CLNS1A;DDX20;EIF1AX;EIF1B;EIF2B1;EIF2B2;EIF2B3;EIF2B4;EIF2S1;EIF2S2;EIF2S3;EIF3I;EIF4A1;EIF4A3;EIF4E;EIF4EBP1;EIF5;ELAC1;GEMIN4;GEMIN6;GEMIN7;KPNB1;MAGOH;MAGOHB;NMD3;NUP107;NUP153;NUP155;NUP160;NUP205;NUP210;NUP35;NUP37;NUP43;NUP54;NUP62;NUP85;NUP88;NXF2;NXT1;NXT2;PABPC4L;PAIP1;POP4;POP5;POP7;PRMT5;RAE1;RAN;RNPS1;RPP21;RPP30;RPP38;RPP40;SAP18;SEC13;SEH1L;SMN2;STRAP;SUMO1;SUMO2;TACC3;THOC1;THOC5;T…
hsa03440	Homologous recombination	http://www.kegg.jp/kegg-bin/show_pathway?hsa03440+5888+8438+83990+10714+5889+6119+146956+6742+641+7516+25788+11073+5424+6118+7517+79728+675+580+6117+80198+7156+5425+672+5932	0.784937	1.96436	0	0.000166812	34	./Project_1635049425_GSEA/hsa03440.png	24	5888;8438;83990;10714;5889;6119;146956;6742;641;7516;25788;11073;5424;6118;7517;79728;675;580;6117;80198;7156;5425;672;5932	BARD1;BLM;BRCA1;BRCA2;BRIP1;EME1;MUS81;PALB2;POLD1;POLD2;POLD3;RAD51;RAD51C;RAD54B;RAD54L;RBBP8;RPA1;RPA2;RPA3;SSBP1;TOP3A;TOPBP1;XRCC2;XRCC3
hsa05322	Systemic lupus erythematosus	http://www.kegg.jp/kegg-bin/show_pathway?hsa05322+3015+8364+3014+6632+94239+6628+8335+8358+8336+9555+8968+8356+3020+8332+8338+85235+8368+317772+8345+8969+8348+8360+8341+6634+8354+8359+8350+8366+3018+8340+8331+3013	0.647412	1.91172	0	0.000206062	122	./Project_1635049425_GSEA/hsa05322.png	32	3015;8364;3014;6632;94239;6628;8335;8358;8336;9555;8968;8356;3020;8332;8338;85235;8368;317772;8345;8969;8348;8360;8341;6634;8354;8359;8350;8366;3018;8340;8331;3013	H2AFV;H2AFX;H2AFY;H2AFZ;H3F3A;HIST1H2AB;HIST1H2AD;HIST1H2AG;HIST1H2AH;HIST1H2AJ;HIST1H2AL;HIST1H2AM;HIST1H2BB;HIST1H2BH;HIST1H2BL;HIST1H2BN;HIST1H2BO;HIST1H3A;HIST1H3B;HIST1H3F;HIST1H3I;HIST1H3J;HIST1H4A;HIST1H4B;HIST1H4C;HIST1H4D;HIST1H4L;HIST2H2AB;HIST2H2AC;SNRPB;SNRPD1;SNRPD3
hsa04914	Progesterone-mediated oocyte maturation	http://www.kegg.jp/kegg-bin/show_pathway?hsa04914+9133+890+5347+983+891+4085+995+6790+3835+9088+10459+993+1017+699+51529+5603+2773+51434+10393+994+246184+25847	0.626205	1.82791	0	0.000973072	94	./Project_1635049425_GSEA/hsa04914.png	22	9133;890;5347;983;891;4085;995;6790;3835;9088;10459;993;1017;699;51529;5603;2773;51434;10393;994;246184;25847	ANAPC10;ANAPC11;ANAPC13;ANAPC7;AURKA;BUB1;CCNA2;CCNB1;CCNB2;CDC25A;CDC25B;CDC25C;CDC26;CDK1;CDK2;GNAI3;KIF22;MAD2L1;MAD2L2;MAPK13;PKMYT1;PLK1
hsa03008	Ribosome biogenesis in eukaryotes	http://www.kegg.jp/kegg-bin/show_pathway?hsa03008+1460+5901+29107+51096+10556+10799+55916+10248+51367+10436+10775+10557+83732+55505+84128+55651+10528+7514+2091+56001+51068+55813+55341+3692+4931+51602+54433+27341+23560+728343+22803+10940+6023	0.6364	1.80682	0	0.00122607	70	./Project_1635049425_GSEA/hsa03008.png	33	1460;5901;29107;51096;10556;10799;55916;10248;51367;10436;10775;10557;83732;55505;84128;55651;10528;7514;2091;56001;51068;55813;55341;3692;4931;51602;54433;27341;23560;728343;22803;10940;6023	CSNK2B;EIF6;EMG1;FBL;GAR1;GTPBP4;LSG1;NHP2;NMD3;NOP10;NOP56;NOP58;NVL;NXF2;NXF2B;NXT1;NXT2;POP1;POP4;POP5;POP7;RAN;RIOK1;RMRP;RPP30;RPP38;RPP40;RRP7A;UTP18;UTP6;WDR75;XPO1;XRN2
hsa00230	Purine metabolism	http://www.kegg.jp/kegg-bin/show_pathway?hsa00230+5557+6241+5427+23649+5558+30834+10714+11164+8833+5433+4830+5437+54107+5436+6240+9533+1633+5631+5634+5422+5438+5435+158+51728+4860+1716+3251+56655+5424+5439+56953+10623+5432+5440+10621+10606+2618+5426+10201+204+87178	0.591953	1.81036	0	0.0012906	158	./Project_1635049425_GSEA/hsa00230.png	41	5557;6241;5427;23649;5558;30834;10714;11164;8833;5433;4830;5437;54107;5436;6240;9533;1633;5631;5634;5422;5438;5435;158;51728;4860;1716;3251;56655;5424;5439;56953;10623;5432;5440;10621;10606;2618;5426;10201;204;87178	ADSL;AK2;DCK;DGUOK;GART;GMPS;HPRT1;NME1;NME6;NT5M;NUDT5;PAICS;PNP;PNPT1;POLA1;POLA2;POLD1;POLD3;POLE;POLE2;POLE3;POLE4;POLR1C;POLR2C;POLR2D;POLR2F;POLR2G;POLR2H;POLR2I;POLR2J;POLR2K;POLR3C;POLR3F;POLR3K;PRIM1;PRIM2;PRPS1;PRPS2;RRM1;RRM2;ZNRD1
hsa05016	Huntington disease	http://www.kegg.jp/kegg-bin/show_pathway?hsa05016+1347+7419+5433+5437+5436+4711+3066+4725+4706+7019+4700+5438+1337+5435+4710+1175+4722+9519+4708+1340+4716+4704+4718+54539+4729+4712+55967+5439+1351+836+1329+4726+4728+127602+7386+51079+4714+4709+9167+29796+4695+4707+1349+5432+6908+5440+292+6647+4702+27089+10975+3065+4697+54205+6391+126328+4717+4701+4715+148327+4713+84701+1211+170712+6390+7384+4899+…	0.575507	1.77834	0	0.00205735	174	./Project_1635049425_GSEA/hsa05016.png	72	1347;7419;5433;5437;5436;4711;3066;4725;4706;7019;4700;5438;1337;5435;4710;1175;4722;9519;4708;1340;4716;4704;4718;54539;4729;4712;55967;5439;1351;836;1329;4726;4728;127602;7386;51079;4714;4709;9167;29796;4695;4707;1349;5432;6908;5440;292;6647;4702;27089;10975;3065;4697;54205;6391;126328;4717;4701;4715;148327;4713;84701;1211;170712;6390;7384;4899;291;10488;9001;581;4696	AP2S1;BAX;CASP3;CLTA;COX4I2;COX5B;COX6A1;COX6B1;COX7A2;COX7A2L;COX7B;COX7B2;COX8A;CREB3;CREB3L4;CYCS;DNAH14;HAP1;HDAC1;HDAC2;NDUFA11;NDUFA12;NDUFA13;NDUFA2;NDUFA3;NDUFA4;NDUFA6;NDUFA7;NDUFA8;NDUFA9;NDUFAB1;NDUFB1;NDUFB10;NDUFB11;NDUFB2;NDUFB3;NDUFB4;NDUFB5;NDUFB6;NDUFB7;NDUFB8;NDUFB9;NDUFC1;NDUFC2;NDUFS3;NDUFS5;NDUFS6;NDUFS8;NDUFV2;NRF1;POLR2C;POLR2D;POLR2F;POLR2G;POLR2H;POLR2I;POLR2J;POLR2K;SDHB…
hsa05034	Alcoholism	http://www.kegg.jp/kegg-bin/show_pathway?hsa05034+3015+8364+3014+8520+94239+8335+4893+8358+2787+8336+9555+3066+8968+8356+805+3020+5499+8332+8338+2773+85235+8368+317772+5501+8345+8969+8348+8360+8341+8354+8359+8350+2030+8366+3018+8340+8331+3013+5500+8346+1388+3065+8970+8352+8355+8363+1644+2790+148327+8294+8362+2791+8344+10488+55766+3845+673+814+85236+55869+255626+8367	0.568342	1.74843	0	0.00302537	174	./Project_1635049425_GSEA/hsa05034.png	62	3015;8364;3014;8520;94239;8335;4893;8358;2787;8336;9555;3066;8968;8356;805;3020;5499;8332;8338;2773;85235;8368;317772;5501;8345;8969;8348;8360;8341;8354;8359;8350;2030;8366;3018;8340;8331;3013;5500;8346;1388;3065;8970;8352;8355;8363;1644;2790;148327;8294;8362;2791;8344;10488;55766;3845;673;814;85236;55869;255626;8367	ATF6B;BRAF;CALM2;CAMK4;CREB3;CREB3L4;DDC;GNAI3;GNG10;GNG11;GNG5;H2AFJ;H2AFV;H2AFX;H2AFY;H2AFZ;H3F3A;HAT1;HDAC1;HDAC2;HDAC8;HIST1H2AB;HIST1H2AD;HIST1H2AG;HIST1H2AH;HIST1H2AJ;HIST1H2AL;HIST1H2AM;HIST1H2BA;HIST1H2BB;HIST1H2BE;HIST1H2BH;HIST1H2BI;HIST1H2BJ;HIST1H2BK;HIST1H2BL;HIST1H2BN;HIST1H2BO;HIST1H3A;HIST1H3B;HIST1H3C;HIST1H3F;HIST1H3G;HIST1H3I;HIST1H3J;HIST1H4A;HIST1H4B;HIST1H4C;HIST1H4D;HIST1H4…
hsa05414	Dilated cardiomyopathy (DCM)	http://www.kegg.jp/kegg-bin/show_pathway?hsa05414+3479+1674+1605+785+3693+112+7273+3690+59283+3695+7040+782+786+7171+27092+3908+8515+7042+783+6262+114+22801+775+113+776+4000+115+7139+3673+3696+3675+3691	-0.544323	-1.87475	0	0.00407004	89	./Project_1635049425_GSEA/hsa05414.png	32	3479;1674;1605;785;3693;112;7273;3690;59283;3695;7040;782;786;7171;27092;3908;8515;7042;783;6262;114;22801;775;113;776;4000;115;7139;3673;3696;3675;3691	ADCY6;ADCY7;ADCY8;ADCY9;CACNA1C;CACNA1D;CACNB1;CACNB2;CACNB4;CACNG1;CACNG4;CACNG8;DAG1;DES;IGF1;ITGA10;ITGA11;ITGA2;ITGA3;ITGB3;ITGB4;ITGB5;ITGB7;ITGB8;LAMA2;LMNA;RYR2;TGFB1;TGFB2;TNNT2;TPM4;TTN
hsa04630	JAK-STAT signaling pathway	http://www.kegg.jp/kegg-bin/show_pathway?hsa04630+3560+7297+5781+3452+2688+3587+1438+3467+1154+1439+4352+596+9655+3717+3575+10401+116379+2670+3597+2056+3445+5296+10000+3952+29949+3439+5155+3581+3566+5291+2475+5295+4609+2690+1489+5154+3568+6774+5293+10254+9180+3454+3716+2057+53832+316+6655+5159+3718+598+1956+9021+894+5156+6777+6776+4170+1387+2033+6778+3572+6773+595+3976	-0.511054	-1.89946	0	0.00407004	155	./Project_1635049425_GSEA/hsa04630.png	64	3560;7297;5781;3452;2688;3587;1438;3467;1154;1439;4352;596;9655;3717;3575;10401;116379;2670;3597;2056;3445;5296;10000;3952;29949;3439;5155;3581;3566;5291;2475;5295;4609;2690;1489;5154;3568;6774;5293;10254;9180;3454;3716;2057;53832;316;6655;5159;3718;598;1956;9021;894;5156;6777;6776;4170;1387;2033;6778;3572;6773;595;3976	AKT3;AOX1;BCL2;BCL2L1;CCND1;CCND2;CISH;CREBBP;CSF2RA;CSF2RB;CTF1;EGFR;EP300;EPO;EPOR;GFAP;GH1;GHR;IFNA1;IFNA21;IFNA8;IFNAR1;IFNW1;IL10RA;IL13RA1;IL19;IL20RA;IL22RA2;IL2RB;IL4R;IL5RA;IL6ST;IL7R;IL9R;JAK1;JAK2;JAK3;LEP;LIF;MCL1;MPL;MTOR;MYC;OSMR;PDGFA;PDGFB;PDGFRA;PDGFRB;PIAS3;PIK3CB;PIK3CD;PIK3R1;PIK3R2;PTPN11;SOCS3;SOCS5;SOS2;STAM2;STAT2;STAT3;STAT5A;STAT5B;STAT6;TYK2
hsa05146	Amoebiasis	http://www.kegg.jp/kegg-bin/show_pathway?hsa05146+3915+9630+81+5291+5295+1288+4790+1287+7040+5293+5868+5330+5869+5273+7850+3908+1281+2335+7042+3914+2767+3912+5578+3909+1277+1278+3554+2776+3918+87+7414+3911+3913	-0.557013	-1.8902	0	0.00488405	93	./Project_1635049425_GSEA/hsa05146.png	33	3915;9630;81;5291;5295;1288;4790;1287;7040;5293;5868;5330;5869;5273;7850;3908;1281;2335;7042;3914;2767;3912;5578;3909;1277;1278;3554;2776;3918;87;7414;3911;3913	ACTN1;ACTN4;COL1A1;COL1A2;COL3A1;COL4A5;COL4A6;FN1;GNA11;GNA14;GNAQ;IL1R1;IL1R2;LAMA2;LAMA3;LAMA5;LAMB1;LAMB2;LAMB3;LAMC1;LAMC2;NFKB1;PIK3CB;PIK3CD;PIK3R1;PLCB2;PRKCA;RAB5A;RAB5B;SERPINB10;TGFB1;TGFB2;VCL
hsa04928	Parathyroid hormone synthesis, secretion and action	http://www.kegg.jp/kegg-bin/show_pathway?hsa04928+4929+5331+108+5579+3727+64386+1839+3709+9586+9935+2625+5144+112+10893+4322+5143+4323+5745+860+4041+6256+5330+7421+4208+9138+3708+3710+2767+1956+90993+9826+114+5578+113+2353+142680+1958+2776+4205+6667+115+5338+5141+10568+64764+11214+4209	-0.533543	-1.89075	0	0.00610506	106	./Project_1635049425_GSEA/hsa04928.png	47	4929;5331;108;5579;3727;64386;1839;3709;9586;9935;2625;5144;112;10893;4322;5143;4323;5745;860;4041;6256;5330;7421;4208;9138;3708;3710;2767;1956;90993;9826;114;5578;113;2353;142680;1958;2776;4205;6667;115;5338;5141;10568;64764;11214;4209	ADCY2;ADCY6;ADCY7;ADCY8;ADCY9;AKAP13;ARHGEF1;ARHGEF11;CREB3L1;CREB3L2;CREB5;EGFR;EGR1;FOS;GATA3;GNA11;GNAQ;HBEGF;ITPR1;ITPR2;ITPR3;JUND;LRP5;MAFB;MEF2A;MEF2C;MEF2D;MMP13;MMP14;MMP24;MMP25;NR4A2;PDE4A;PDE4C;PDE4D;PLCB2;PLCB3;PLD2;PRKCA;PRKCB;PTH1R;RUNX2;RXRA;SLC34A2;SLC34A3;SP1;VDR
hsa00480	Glutathione metabolism	http://www.kegg.jp/kegg-bin/show_pathway?hsa00480+6241+494143+6240+6611+4953+51060+2950+2882+3418+5226+79017+9446	0.619709	1.70118	0	0.00675227	55	./Project_1635049425_GSEA/hsa00480.png	12	6241;494143;6240;6611;4953;51060;2950;2882;3418;5226;79017;9446	CHAC2;GGCT;GPX7;GSTO1;GSTP1;IDH2;ODC1;PGD;RRM1;RRM2;SMS;TXNDC12
hsa05412	Arrhythmogenic right ventricular cardiomyopathy (ARVC)	http://www.kegg.jp/kegg-bin/show_pathway?hsa05412+782+786+6934+27092+3908+8515+783+6262+22801+775+776+4000+3673+3696+3675+3691	-0.563958	-1.84568	0	0.00872151	72	./Project_1635049425_GSEA/hsa05412.png	16	782;786;6934;27092;3908;8515;783;6262;22801;775;776;4000;3673;3696;3675;3691	CACNA1C;CACNA1D;CACNB1;CACNB2;CACNG1;CACNG4;ITGA10;ITGA11;ITGA2;ITGA3;ITGB4;ITGB8;LAMA2;LMNA;RYR2;TCF7L2
hsa03018	RNA degradation	http://www.kegg.jp/kegg-bin/show_pathway?hsa03018+57819+23658+51010+51690+27258+11157+10200+11340+25804+10438+5393+23404+29883+27257+87178+51013+80349+10950+25904+56915+6499	0.588078	1.66759	0.00265252	0.0107894	73	./Project_1635049425_GSEA/hsa03018.png	21	57819;23658;51010;51690;27258;11157;10200;11340;25804;10438;5393;23404;29883;27257;87178;51013;80349;10950;25904;56915;6499	BTG3;C1D;CNOT10;CNOT7;EXOSC1;EXOSC2;EXOSC3;EXOSC5;EXOSC8;EXOSC9;LSM1;LSM2;LSM3;LSM4;LSM5;LSM6;LSM7;MPHOSPH6;PNPT1;SKIV2L;WDR61
hsa03060	Protein export	http://www.kegg.jp/kegg-bin/show_pathway?hsa03060+6726+196294+23480+10952+6727+9789+55176+6729+6728+28972+23478+58477+7095	0.711847	1.67081	0.003367	0.0108011	22	./Project_1635049425_GSEA/hsa03060.png	13	6726;196294;23480;10952;6727;9789;55176;6729;6728;28972;23478;58477;7095	IMMP1L;SEC11A;SEC61A2;SEC61B;SEC61G;SEC62;SPCS1;SPCS2;SRP14;SRP19;SRP54;SRP9;SRPRB
hsa05410	Hypertrophic cardiomyopathy (HCM)	http://www.kegg.jp/kegg-bin/show_pathway?hsa05410+3479+1674+1605+785+3693+7273+3690+59283+3695+1636+7040+782+786+7171+27092+3908+8515+7042+783+6262+22801+775+776+4000+7139+3673+3696+3675+3691	-0.526268	-1.79872	0	0.0162802	83	./Project_1635049425_GSEA/hsa05410.png	29	3479;1674;1605;785;3693;7273;3690;59283;3695;1636;7040;782;786;7171;27092;3908;8515;7042;783;6262;22801;775;776;4000;7139;3673;3696;3675;3691	ACE;CACNA1C;CACNA1D;CACNB1;CACNB2;CACNB4;CACNG1;CACNG4;CACNG8;DAG1;DES;IGF1;ITGA10;ITGA11;ITGA2;ITGA3;ITGB3;ITGB4;ITGB5;ITGB7;ITGB8;LAMA2;LMNA;RYR2;TGFB1;TGFB2;TNNT2;TPM4;TTN
hsa04610	Complement and coagulation cascades	http://www.kegg.jp/kegg-bin/show_pathway?hsa04610+3684+2159+2157+730+2+7448+3689+3687+3053+5265+729+5054+5104+7450+5328+1604+720+710+716+2162+2152+3075+715+10747+5627+718+1191	-0.548672	-1.7655	0	0.0203502	77	./Project_1635049425_GSEA/hsa04610.png	27	3684;2159;2157;730;2;7448;3689;3687;3053;5265;729;5054;5104;7450;5328;1604;720;710;716;2162;2152;3075;715;10747;5627;718;1191	A2M;C1R;C1S;C3;C4A;C6;C7;CD55;CFH;CLU;F10;F13A1;F3;F8;ITGAM;ITGAX;ITGB2;MASP2;PLAU;PROS1;SERPINA1;SERPINA5;SERPIND1;SERPINE1;SERPING1;VTN;VWF
hsa05144	Malaria	http://www.kegg.jp/kegg-bin/show_pathway?hsa05144+3689+3683+7059+1311+3606+975+7040+6403+7058+4615+3383+4233+7042+7057+54106+4035	-0.560079	-1.73974	0	0.0260482	46	./Project_1635049425_GSEA/hsa05144.png	16	3689;3683;7059;1311;3606;975;7040;6403;7058;4615;3383;4233;7042;7057;54106;4035	CD81;COMP;ICAM1;IL18;ITGAL;ITGB2;LRP1;MET;MYD88;SELP;TGFB1;TGFB2;THBS1;THBS2;THBS3;TLR9
hsa04710	Circadian rhythm	http://www.kegg.jp/kegg-bin/show_pathway?hsa04710+1454+8945+23291+6095+4862+8553+8863+5187+406+1408+8864+9572+79365	-0.609582	-1.69295	0.00473934	0.0376479	30	./Project_1635049425_GSEA/hsa04710.png	13	1454;8945;23291;6095;4862;8553;8863;5187;406;1408;8864;9572;79365	ARNTL;BHLHE40;BHLHE41;BTRC;CRY2;CSNK1E;FBXW11;NPAS2;NR1D1;PER1;PER2;PER3;RORA
hsa05205	Proteoglycans in cancer	http://www.kegg.jp/kegg-bin/show_pathway?hsa05205+2318+5291+2475+4060+3693+3091+5295+3690+51196+3481+4609+2099+54776+355+5328+7477+1634+7040+857+6774+5293+2064+6093+6655+1975+8826+4233+5727+858+7484+2335+80326+8321+9138+3708+3710+7042+2316+3480+8323+7078+1956+288+9475+818+7057+3316+2817+867+5578+4313+6548+4660+2017+7410+5170+5829+7476+5336+7483+3339+595+3673+23365+2317	-0.447964	-1.69774	0	0.0399604	196	./Project_1635049425_GSEA/hsa05205.png	65	2318;5291;2475;4060;3693;3091;5295;3690;51196;3481;4609;2099;54776;355;5328;7477;1634;7040;857;6774;5293;2064;6093;6655;1975;8826;4233;5727;858;7484;2335;80326;8321;9138;3708;3710;7042;2316;3480;8323;7078;1956;288;9475;818;7057;3316;2817;867;5578;4313;6548;4660;2017;7410;5170;5829;7476;5336;7483;3339;595;3673;23365;2317	ANK3;ARHGEF1;ARHGEF12;CAMK2G;CAV1;CAV2;CBL;CCND1;CTTN;DCN;EGFR;EIF4B;ERBB2;ESR1;FAS;FLNA;FLNB;FLNC;FN1;FZD1;FZD6;GPC1;HIF1A;HSPB2;HSPG2;IGF1R;IGF2;IQGAP1;ITGA2;ITGB3;ITGB5;ITPR1;ITPR3;LUM;MET;MMP2;MTOR;MYC;PDPK1;PIK3CB;PIK3CD;PIK3R1;PLAU;PLCE1;PLCG2;PPP1R12B;PPP1R12C;PRKCA;PTCH1;PXN;ROCK1;ROCK2;SLC9A1;SOS2;STAT3;TGFB1;TGFB2;THBS1;TIMP3;VAV2;WNT10A;WNT7A;WNT7B;WNT9A;WNT9B
hsa04330	Notch signaling pathway	http://www.kegg.jp/kegg-bin/show_pathway?hsa04330+9794+3714+8850+83464+113878+4853+1855+8650+1840+1387+2033+55534+9612+23220+84441	-0.53629	-1.63265	0.00613497	0.0615933	48	./Project_1635049425_GSEA/hsa04330.png	15	9794;3714;8850;83464;113878;4853;1855;8650;1840;1387;2033;55534;9612;23220;84441	APH1B;CREBBP;DTX1;DTX2;DTX4;DVL1;EP300;JAG2;KAT2B;MAML1;MAML2;MAML3;NCOR2;NOTCH2;NUMB
hsa04072	Phospholipase D signaling pathway	http://www.kegg.jp/kegg-bin/show_pathway?hsa04072+8525+8527+23236+2768+80310+5335+5296+5331+108+10000+27128+25759+22808+3577+2549+5155+3579+10161+5291+2475+5295+112+1785+8681+7249+5900+2205+57121+5154+5293+5330+1609+1759+9846+554+6655+2206+5159+7248+3643+56894+1956+114+5156+553+5578+26052+113+9267+2185+9265+5336+6464+1606+23396+10411+115+5338	-0.447989	-1.61825	0	0.0632053	140	./Project_1635049425_GSEA/hsa04072.png	58	8525;8527;23236;2768;80310;5335;5296;5331;108;10000;27128;25759;22808;3577;2549;5155;3579;10161;5291;2475;5295;112;1785;8681;7249;5900;2205;57121;5154;5293;5330;1609;1759;9846;554;6655;2206;5159;7248;3643;56894;1956;114;5156;553;5578;26052;113;9267;2185;9265;5336;6464;1606;23396;10411;115;5338	ADCY2;ADCY6;ADCY7;ADCY8;ADCY9;AGPAT3;AKT3;AVPR1B;AVPR2;CXCR1;CXCR2;CYTH1;CYTH3;CYTH4;DGKA;DGKD;DGKQ;DGKZ;DNM1;DNM2;DNM3;EGFR;FCER1A;GAB1;GAB2;GNA12;INSR;JMJD7-PLA2G4B;LPAR5;LPAR6;MRAS;MS4A2;MTOR;PDGFA;PDGFB;PDGFD;PDGFRA;PDGFRB;PIK3CB;PIK3CD;PIK3R1;PIK3R2;PIP5K1C;PLCB1;PLCB2;PLCB3;PLCG1;PLCG2;PLD2;PRKCA;PTK2B;RALGDS;RAPGEF3;SHC1;SHC2;SOS2;TSC1;TSC2
hsa05321	Inflammatory bowel disease (IBD)	http://www.kegg.jp/kegg-bin/show_pathway?hsa05321+3566+2625+8809+4790+4094+3606+6097+7040+6774+7042+3725+6095+4088+4772+7100+6778	-0.485159	-1.60435	0	0.0638353	63	./Project_1635049425_GSEA/hsa05321.png	16	3566;2625;8809;4790;4094;3606;6097;7040;6774;7042;3725;6095;4088;4772;7100;6778	GATA3;IL18;IL18R1;IL4R;JUN;MAF;NFATC1;NFKB1;RORA;RORC;SMAD3;STAT3;STAT6;TGFB1;TGFB2;TLR5
hsa04380	Osteoclast differentiation	http://www.kegg.jp/kegg-bin/show_pathway?hsa04380+5291+5295+3690+10326+4790+5609+11027+1513+7132+1436+9020+7040+1435+140885+5293+4791+3454+4286+9846+3716+7042+3725+5530+4772+9021+3726+1540+2354+3554+2353+5336+4773+6773+2355+7048	-0.453794	-1.63659	0	0.0642485	126	./Project_1635049425_GSEA/hsa04380.png	35	5291;5295;3690;10326;4790;5609;11027;1513;7132;1436;9020;7040;1435;140885;5293;4791;3454;4286;9846;3716;7042;3725;5530;4772;9021;3726;1540;2354;3554;2353;5336;4773;6773;2355;7048	CSF1;CSF1R;CTSK;CYLD;FOS;FOSB;FOSL2;GAB2;IFNAR1;IL1R1;ITGB3;JAK1;JUN;JUNB;LILRA2;MAP2K7;MAP3K14;MITF;NFATC1;NFATC2;NFKB1;NFKB2;PIK3CB;PIK3CD;PIK3R1;PLCG2;PPP3CA;SIRPA;SIRPB1;SOCS3;STAT2;TGFB1;TGFB2;TGFBR2;TNFRSF1A
hsa02010	ABC transporters	http://www.kegg.jp/kegg-bin/show_pathway?hsa02010+64137+4363+9619+1244+10349+10351+23460+10060+5243+8714+21+10350+10347+24+19+20	-0.559018	-1.64174	0.0119048	0.0644945	44	./Project_1635049425_GSEA/hsa02010.png	16	64137;4363;9619;1244;10349;10351;23460;10060;5243;8714;21;10350;10347;24;19;20	ABCA1;ABCA10;ABCA2;ABCA3;ABCA4;ABCA6;ABCA7;ABCA8;ABCA9;ABCB1;ABCC1;ABCC2;ABCC3;ABCC9;ABCG1;ABCG4
hsa04911	Insulin secretion	http://www.kegg.jp/kegg-bin/show_pathway?hsa04911+5330+6844+3710+2767+818+90993+3778+6262+114+476+5578+775+113+3783+776+2776+54795+115+64764	-0.480913	-1.62178	0	0.0646119	85	./Project_1635049425_GSEA/hsa04911.png	19	5330;6844;3710;2767;818;90993;3778;6262;114;476;5578;775;113;3783;776;2776;54795;115;64764	ADCY7;ADCY8;ADCY9;ATP1A1;CACNA1C;CACNA1D;CAMK2G;CREB3L1;CREB3L2;GNA11;GNAQ;ITPR3;KCNMA1;KCNN4;PLCB2;PRKCA;RYR2;TRPM4;VAMP2
hsa04514	Cell adhesion molecules (CAMs)	http://www.kegg.jp/kegg-bin/show_pathway?hsa04514+58494+1002+3684+3119+9080+920+5010+9019+51208+3689+6404+6614+4756+22854+3683+6693+4684+9672+83700+57502+4685+1364+5792+3695+257194+94030+6403+3897+8506+57689+9076+999+49861+3383+2734+24146+57555+1462+10686+1272+3696	-0.433783	-1.58751	0	0.0656756	137	./Project_1635049425_GSEA/hsa04514.png	41	58494;1002;3684;3119;9080;920;5010;9019;51208;3689;6404;6614;4756;22854;3683;6693;4684;9672;83700;57502;4685;1364;5792;3695;257194;94030;6403;3897;8506;57689;9076;999;49861;3383;2734;24146;57555;1462;10686;1272;3696	CD4;CDH1;CDH4;CLDN1;CLDN11;CLDN15;CLDN16;CLDN18;CLDN20;CLDN4;CLDN9;CNTN1;CNTNAP1;GLG1;HLA-DQB1;ICAM1;ITGAL;ITGAM;ITGB2;ITGB7;ITGB8;JAM2;JAM3;L1CAM;LRRC4B;LRRC4C;MPZL1;NCAM1;NCAM2;NEGR1;NEO1;NLGN2;NLGN4X;NTNG1;PTPRF;SDC3;SELP;SELPLG;SIGLEC1;SPN;VCAN
hsa00512	Mucin type O-glycan biosynthesis	http://www.kegg.jp/kegg-bin/show_pathway?hsa00512+11226+63917+9245+51301+79695+9334+79623+2590+50614+11227+6482+55568	-0.603595	-1.60453	0.0282486	0.0671556	26	./Project_1635049425_GSEA/hsa00512.png	12	11226;63917;9245;51301;79695;9334;79623;2590;50614;11227;6482;55568	B4GALT5;GALNT10;GALNT11;GALNT12;GALNT14;GALNT2;GALNT5;GALNT6;GALNT9;GCNT3;GCNT4;ST3GAL1
hsa04923	Regulation of lipolysis in adipocytes	http://www.kegg.jp/kegg-bin/show_pathway?hsa04923+5296+108+10000+364+11145+5291+5295+112+5346+5293+5733+3643+134+57104+114+3667+113+5592+11343+8660+4881+115	-0.511576	-1.58865	0	0.0672525	54	./Project_1635049425_GSEA/hsa04923.png	22	5296;108;10000;364;11145;5291;5295;112;5346;5293;5733;3643;134;57104;114;3667;113;5592;11343;8660;4881;115	ADCY2;ADCY6;ADCY7;ADCY8;ADCY9;ADORA1;AKT3;AQP7;INSR;IRS1;IRS2;MGLL;NPR1;PIK3CB;PIK3CD;PIK3R1;PIK3R2;PLA2G16;PLIN1;PNPLA2;PRKG1;PTGER3
hsa04360	Axon guidance	http://www.kegg.jp/kegg-bin/show_pathway?hsa04360+5291+2932+1808+5295+9353+1946+8440+658+85464+91653+84612+5063+2051+5365+3897+5293+57689+84448+6093+3984+54910+4233+5727+3985+9423+22885+5530+57522+91584+9475+818+6586+5578+10512+55558+54434+54961+3983+5361+5921+23654+5336+4773+9901+659+5364+7869+219699+1969+23365	-0.442	-1.59413	0	0.0675626	173	./Project_1635049425_GSEA/hsa04360.png	50	5291;2932;1808;5295;9353;1946;8440;658;85464;91653;84612;5063;2051;5365;3897;5293;57689;84448;6093;3984;54910;4233;5727;3985;9423;22885;5530;57522;91584;9475;818;6586;5578;10512;55558;54434;54961;3983;5361;5921;23654;5336;4773;9901;659;5364;7869;219699;1969;23365	ABLIM1;ABLIM2;ABLIM3;ARHGEF12;BMPR1B;BMPR2;BOC;CAMK2G;DPYSL2;EFNA5;EPHA2;EPHB6;GSK3B;L1CAM;LIMK1;LIMK2;LRRC4C;MET;NCK2;NFATC2;NTN1;PAK3;PARD6B;PIK3CB;PIK3CD;PIK3R1;PLCG2;PLXNA1;PLXNA3;PLXNA4;PLXNB1;PLXNB2;PLXNB3;PPP3CA;PRKCA;PTCH1;RASA1;ROCK1;ROCK2;SEMA3B;SEMA3C;SEMA4C;SLIT2;SLIT3;SRGAP1;SRGAP3;SSH1;SSH2;SSH3;UNC5B
hsa04927	Cortisol synthesis and secretion	http://www.kegg.jp/kegg-bin/show_pathway?hsa04927+3709+9586+112+949+8911+8912+3949+5330+3164+3708+3710+8913+2767+90993+114+775+113+776+2776+6667+115+64764	-0.4851	-1.57485	0.0145985	0.0691907	64	./Project_1635049425_GSEA/hsa04927.png	22	3709;9586;112;949;8911;8912;3949;5330;3164;3708;3710;8913;2767;90993;114;775;113;776;2776;6667;115;64764	ADCY6;ADCY7;ADCY8;ADCY9;CACNA1C;CACNA1D;CACNA1G;CACNA1H;CACNA1I;CREB3L1;CREB3L2;CREB5;GNA11;GNAQ;ITPR1;ITPR2;ITPR3;LDLR;NR4A1;PLCB2;SCARB1;SP1
hsa04024	cAMP signaling pathway	http://www.kegg.jp/kegg-bin/show_pathway?hsa04024+9586+1812+3351+5144+5291+5295+112+51196+51+10846+5143+51738+2737+493+4790+7409+116444+7434+5293+1909+5733+10398+6093+5021+490+64399+5727+5465+3725+491+4772+9475+818+90993+134+6262+114+1813+476+2892+775+113+6548+776+1387+2353+2033+7410+5732+4881+6662+1262+2696+10411+115+5338+5141+64764	-0.421868	-1.57704	0	0.0702524	195	./Project_1635049425_GSEA/hsa04024.png	58	9586;1812;3351;5144;5291;5295;112;51196;51;10846;5143;51738;2737;493;4790;7409;116444;7434;5293;1909;5733;10398;6093;5021;490;64399;5727;5465;3725;491;4772;9475;818;90993;134;6262;114;1813;476;2892;775;113;6548;776;1387;2353;2033;7410;5732;4881;6662;1262;2696;10411;115;5338;5141;64764	ACOX1;ADCY6;ADCY7;ADCY8;ADCY9;ADORA1;ATP1A1;ATP2B1;ATP2B2;ATP2B4;CACNA1C;CACNA1D;CAMK2G;CNGA4;CREB3L1;CREB3L2;CREB5;CREBBP;DRD1;DRD2;EDNRA;EP300;FOS;GHRL;GIPR;GLI3;GRIA3;GRIN3B;HHIP;HTR1B;JUN;MYL9;NFATC1;NFKB1;NPR1;OXTR;PDE10A;PDE4A;PDE4C;PDE4D;PIK3CB;PIK3CD;PIK3R1;PLCE1;PLD2;PPARA;PTCH1;PTGER2;PTGER3;RAPGEF3;ROCK1;ROCK2;RYR2;SLC9A1;SOX9;VAV1;VAV2;VIPR2
hsa05217	Basal cell carcinoma	http://www.kegg.jp/kegg-bin/show_pathway?hsa05217+2737+650+7477+2736+6934+64399+5727+7484+80326+8321+8323+324+51684+1855+652+8313+4616+7476+7483	-0.484565	-1.55233	0.0137931	0.0838428	63	./Project_1635049425_GSEA/hsa05217.png	19	2737;650;7477;2736;6934;64399;5727;7484;80326;8321;8323;324;51684;1855;652;8313;4616;7476;7483	APC;AXIN2;BMP2;BMP4;DVL1;FZD1;FZD6;GADD45B;GLI2;GLI3;HHIP;PTCH1;SUFU;TCF7L2;WNT10A;WNT7A;WNT7B;WNT9A;WNT9B

## Sheet: Sheet S7
ID: hsa04110; Name: Cell cycle
Size=118; leadingEdgeNum=51; enrichmentScore=0.77; normalizedEnrichmentScore=2.31; PValue=0.000e+0; FDR=0.000e+0
User ID	Gene Symbol	Gene Name	Entrez Gene	Score
ANAPC10	ANAPC10	anaphase promoting complex subunit 10	10393	5.0801
ANAPC11	ANAPC11	anaphase promoting complex subunit 11	51529	10.3728
ANAPC13	ANAPC13	anaphase promoting complex subunit 13	25847	4.2389
ANAPC7	ANAPC7	anaphase promoting complex subunit 7	51434	6.3206
BUB1	BUB1	BUB1 mitotic checkpoint serine/threonine kinase	699	11.8501
BUB1B	BUB1B	BUB1 mitotic checkpoint serine/threonine kinase B	701	13.3484
BUB3	BUB3	BUB3, mitotic checkpoint protein	9184	11.2835
CCNA2	CCNA2	cyclin A2	890	23.5615
CCNB1	CCNB1	cyclin B1	891	21.1239
CCNB2	CCNB2	cyclin B2	9133	26.4187
CCNE2	CCNE2	cyclin E2	9134	21.0266
CDC20	CDC20	cell division cycle 20	991	21.7206
CDC25A	CDC25A	cell division cycle 25A	993	13.63
CDC25B	CDC25B	cell division cycle 25B	994	4.6957
CDC25C	CDC25C	cell division cycle 25C	995	20.7787
CDC26	CDC26	cell division cycle 26	246184	4.5924
CDC45	CDC45	cell division cycle 45	8318	21.9203
CDC6	CDC6	cell division cycle 6	990	27.8697
CDC7	CDC7	cell division cycle 7	8317	17.6233
CDK1	CDK1	cyclin dependent kinase 1	983	21.4142
CDK2	CDK2	cyclin dependent kinase 2	1017	12.8052
CDK4	CDK4	cyclin dependent kinase 4	1019	16.9389
CHEK1	CHEK1	checkpoint kinase 1	1111	21.4035
CHEK2	CHEK2	checkpoint kinase 2	11200	8.8961
DBF4	DBF4	DBF4 zinc finger	10926	15.1261
E2F1	E2F1	E2F transcription factor 1	1869	14.6277
E2F2	E2F2	E2F transcription factor 2	1870	7.197
E2F3	E2F3	E2F transcription factor 3	1871	7.4188
ESPL1	ESPL1	extra spindle pole bodies like 1, separase	9700	7.3662
HDAC2	HDAC2	histone deacetylase 2	3066	9.5592
MAD2L1	MAD2L1	mitotic arrest deficient 2 like 1	4085	20.9621
MAD2L2	MAD2L2	mitotic arrest deficient 2 like 2	10459	13.7254
MCM2	MCM2	minichromosome maintenance complex component 2	4171	19.7032
MCM3	MCM3	minichromosome maintenance complex component 3	4172	21.7336
MCM4	MCM4	minichromosome maintenance complex component 4	4173	15.6237
MCM5	MCM5	minichromosome maintenance complex component 5	4174	10.3484
MCM6	MCM6	minichromosome maintenance complex component 6	4175	19.6567
MCM7	MCM7	minichromosome maintenance complex component 7	4176	15.0296
PCNA	PCNA	proliferating cell nuclear antigen	5111	35.9213
PKMYT1	PKMYT1	protein kinase, membrane associated tyrosine/threonine 1	9088	13.7706
PLK1	PLK1	polo like kinase 1	5347	23.1971
PTTG1	PTTG1	pituitary tumor-transforming 1	9232	21.0749
RAD21	RAD21	RAD21 cohesin complex component	5885	4.3922
RBL1	RBL1	RB transcriptional corepressor like 1	5933	6.1718
RBX1	RBX1	ring-box 1	9978	13.0483
SKP2	SKP2	S-phase kinase associated protein 2	6502	14.5605
SMC1B	SMC1B	structural maintenance of chromosomes 1B	27127	5.0842
TFDP2	TFDP2	transcription factor Dp-2	7029	5.5486
TTK	TTK	TTK protein kinase	7272	28.4205
YWHAE	YWHAE	tyrosine 3-monooxygenase/tryptophan 5-monooxygenase activation protein epsilon	7531	7.0059
YWHAQ	YWHAQ	tyrosine 3-monooxygenase/tryptophan 5-monooxygenase activation protein theta	10971	15.3221

## Sheet: Sheet S8
#node	identifier	node_degree	domain_summary_url	annotation	other_names_and_aliases
CCNA2	9606.ENSP00000274026	20	Cyclin-A2; Cyclin which controls both the G1/S and the G2/M transition phases of the cell cycle. Functions through the formation of specific serine/threonine protein kinase holoenzyme complexes with the cyclin-dependent protein kinases CDK1 or CDK2. The cyclin subunit confers the substrate specificity of these complexes and differentially interacts with and activates CDK1 and CDK2 throughout the …	https://smart.embl.de/smart/DDvec.cgi?smart=432:Pfam_Cyclin_N2(28|166)+CYCLIN(216|300)+CYCLIN(313|396)+	1E9H,1FIN,1FVV,1GY3,1H1P,1H1Q,1H1R,1H1S,1H24,1H25,1H26,1H27,1H28,1JST,1JSU,1OGU,1OI9,1OIU,1OIY,1OKV,1OKW,1OL1,1OL2,1P5E,1PKD,1QMZ,1URC,1VYW,2BKZ,2BPM,2C4G,2C5N,2C5O,2C5V,2C5X,2C6T,2CCH,2CCI,2CJM,2I40,2IW6,2IW8,2IW9,2UUE,2UZB,2UZD,2UZE,2UZL,2V22,2WEV,2WFY,2WHB,2WIH,2WIP,2WMA,2WMB,2WPA,2WXV,2X1N,3EID,3EJ1,3EOC,3F5X,4BCK,4BCM,4BCN,4BCP,4CFM,4CFN,4CFU,4CFV,4CFW,4CFX,4EOI,4EOJ,4EOK,4EOL,4EOM,4EON,4EOO…
CCNB1	9606.ENSP00000256442	15	G2/mitotic-specific cyclin-B1; Essential for the control of the cell cycle at the G2/M (mitosis) transition; Belongs to the cyclin family. Cyclin AB subfamily	https://smart.embl.de/smart/DDvec.cgi?smart=433:CYCLIN(207|291)+CYCLIN(304|385)+	2B9R,2JGZ,4Y72,4YC3,5HQ0,5LQF,6GU2,6GU3,6GU4,891,A8K066,AAH06510.1,AAK27419.1,AAK27421.1,AAK27422.1,AAK27423.1,AAK27424.1,AAP88038.1,AAV38930.1,AC010273,AC022107,AK289431,AM851053,AY027763,AY027765,AY027767,AY027768,AY027769,AY338491,BAF82120.1,BC006510,BT020128,CAB000115,CAB003804,CAO99273.1,CCDS3997,CCDS3997.1,CCNB,CCNB1,CCNB1-001,CCNB1-002,CCNB1-003,CCNB1-004,CCNB1-005,CCNB1-006,CCNB1-007,CCNB…
CCNB2	9606.ENSP00000288207	13	G2/mitotic-specific cyclin-B2; Essential for the control of the cell cycle at the G2/M (mitosis) transition; Belongs to the cyclin family. Cyclin AB subfamily	https://smart.embl.de/smart/DDvec.cgi?smart=398:CYCLIN(171|255)+CYCLIN(268|349)+	9133,AAD09309.1,AAI05087.1,AAI05113.1,AAW34361.1,AB020981,AF002822,AK001404,AL080146,AM851054,AY864066,B3KM93,BAA78387.1,BAG50905.1,BC105086,BC105112,CAB009575,CAB45739.1,CAG38558.1,CAO99274.1,CCDS10170,CCDS10170.1,CCNB2,CCNB2-001,CCNB2-002,CCNB2-003,CCNB2-004,CCNB2-201,CCNB2V,CCNB2_HUMAN,CHEMBL2094127,CR533527,Cyclin B2,Cyclins,EAW77563.1,ENSG00000157456,ENSP00000288207,ENSP00000453685,ENSP00000…
CDC20	9606.ENSP00000361540	17	Cell division cycle protein 20 homolog; Required for full ubiquitin ligase activity of the anaphase promoting complex/cyclosome (APC/C) and may confer substrate specificity upon the complex. Is regulated by MAD2L1: in metaphase the MAD2L1-CDC20-APC/C ternary complex is inactive and in anaphase the CDC20-APC/C binary complex is active in degrading substrates. The CDC20-APC/C complex positively reg…	https://smart.embl.de/smart/DDvec.cgi?smart=499:WD40(169|210)+WD40(215|254)+WD40(257|294)+WD40(298|337)+WD40(344|386)+WD40(389|429)+WD40(432|471)+	4GGA,4GGC,4GGD,4N14,5G04,5KHR,5KHU,5LCW,6F0X,6Q6G,6Q6H,991,AAA19017.1,AAD16405.1,AAH00624.1,AAH01088.1,AAH06272.1,AAH09425.1,AAH09426.1,AAH10044.1,AAH12803.1,AAH12827.1,AAH13303.1,AAH15998.1,AAH24257.1,AAH31294.1,AAI10322.1,AAP36052.1,ABE96834.1,AF099644,AK312780,AL139289,B2R6Z6,BAG35643.1,BC000624,BC001088,BC006272,BC009425,BC009426,BC010044,BC012803,BC012827,BC013303,BC015998,BC024257,BC031294,…
CDC45	9606.ENSP00000405726	19	Cell division control protein 45 homolog; Required for initiation of chromosomal DNA replication	https://smart.embl.de/smart/DDvec.cgi?smart=598:Pfam_CDC45(19|595)+	5DGO,8318,AAC27289.1,AAC67521.1,AAD08998.1,AAH06232.1,AAH10022.1,AAP35438.1,AAQ89330.1,AAS66985.1,AC000087,AC000088,AF053074,AF062495,AF081535,AJ223728,AK293123,AK293338,AY358971,AY572790,B4DDB4,B4DDU3,BAG56675.1,BAG56854.1,BC006232,BC010022,BT006792,C9J911,C9K087,CAA11530.1,CAB009459,CAJ86443.1,CCDS13762,CCDS13762.1,CCDS54499,CCDS54499.1,CCDS54500,CCDS54500.1,CDC45,CDC45 cell division cycle 45-l…
CDC6	9606.ENSP00000209728	45	Cell division control protein 6 homolog; Involved in the initiation of DNA replication. Also participates in checkpoint controls that ensure DNA replication is completed before mitosis is initiated	https://smart.embl.de/smart/DDvec.cgi?smart=560:AAA(194|333)+Cdc6_C(465|545)+	2CCH,2CCI,4I5L,4I5N,990,A0A024R1S2,AAB38317.1,AAC52071.1,AAH25232.1,AAN10296.1,AF022109,AY150310,BC025232,CCDS11365,CCDS11365.1,CDC18L,CDC6,CDC6 cell division cycle 6 homolog,CDC6 homolog,CDC6-001,CDC6-002,CDC6-003,CDC6-004,CDC6-005,CDC6-related protein,CDC6_HUMAN,CHEMBL2311228,Cdc18-related protein,Cell division control protein 6,Cell division control protein 6 homolog,Cell division cycle 6,EAW6…
CDK1	9606.ENSP00000378699	19	Cyclin-dependent kinase 1; Plays a key role in the control of the eukaryotic cell cycle by modulating the centrosome cycle as well as mitotic onset; promotes G2-M transition, and regulates G1 progress and G1-S transition via association with multiple interphase cyclins. Required in higher cells for entry into S-phase and mitosis. Phosphorylates PARVA/actopaxin, APC, AMPH, APC, BARD1, Bcl- xL/BCL2…	https://smart.embl.de/smart/DDvec.cgi?smart=297:S_TKc(4|287)+	1LC9,2.7.11.22,2.7.11.23,4Y72,4YC3,4YC6,5HQ0,5LQF,6GU2,6GU3,6GU4,6GU6,6GU7,983,A0A024QZJ8,A0A024QZP7,A8K7C4,AAH14563.1,AAI07751.1,AAM34793.1,AAP35650.1,AC022390,AF512554,AK291939,BAA26001.1,BAF84628.1,BC014563,BC107750,BT007004,C9J497,CAA28963.1,CAA68376.1,CAB003799,CCDS44408,CCDS44408.1,CCDS7260,CCDS7260.1,CDC2,CDC28A,CDK1,CDK1-007,CDK1-008,CDK1-009,CDK1-010,CDK1-012,CDK1-013,CDK1-014,CDK1-201,C…
CDK2	9606.ENSP00000266970	16	Cyclin-dependent kinase 2; Serine/threonine-protein kinase involved in the control of the cell cycle; essential for meiosis, but dispensable for mitosis. Phosphorylates CTNNB1, USP37, p53/TP53, NPM1, CDK7, RB1, BRCA2, MYC, NPAT, EZH2. Triggers duplication of centrosomes and DNA. Acts at the G1-S transition to promote the E2F transcriptional program and the initiation of DNA synthesis, and modulat…	https://smart.embl.de/smart/DDvec.cgi?smart=298:S_TKc(4|286)+	1017,1AQ1,1B38,1B39,1BUH,1CKP,1DI8,1DM2,1E1V,1E1X,1E9H,1F5Q,1FIN,1FQ1,1FVT,1FVV,1G5S,1GIH,1GII,1GIJ,1GY3,1GZ8,1H00,1H01,1H07,1H08,1H0V,1H0W,1H1P,1H1Q,1H1R,1H1S,1H24,1H25,1H26,1H27,1H28,1HCK,1HCL,1JST,1JSU,1JSV,1JVP,1KE5,1KE6,1KE7,1KE8,1KE9,1OGU,1OI9,1OIQ,1OIR,1OIT,1OIU,1OIY,1OKV,1OKW,1OL1,1OL2,1P2A,1P5E,1PF8,1PKD,1PW2,1PXI,1PXJ,1PXK,1PXL,1PXM,1PXN,1PXO,1PXP,1PYE,1QMZ,1R78,1URC,1URW,1V1K,1VYW,1VYZ…
CDT1	9606.ENSP00000301019	19	DNA replication factor Cdt1; Required for both DNA replication and mitosis. DNA replication licensing factor, required for pre-replication complex assembly. Cooperates with CDC6 and the origin recognition complex (ORC) during G1 phase of the cell cycle to promote the loading of the mini-chromosome maintenance (MCM) complex onto DNA to generate pre-replication complexes (pre- RC). Required also fo…	https://smart.embl.de/smart/DDvec.cgi?smart=546:CDT1(186|350)+Pfam_CDT1_C(419|513)+	2LE8,2WVR,6QCG,81620,AAG45181.1,AAH00137.2,AAH08676.1,AAH08860.2,AAH09410.1,AAH14202.2,AAH49205.1,AB053172,AF070552,AF321125,BAB61878.1,BC000137,BC008676,BC008860,BC009410,BC014202,BC049205,CCDS32510,CCDS32510.1,CDT1,CDT1-001,CDT1-002,CDT1-003,CDT1_HUMAN,Chromatin licensing and DNA replication factor 1,DNA replication factor Cdt1,DUP,Double parked homolog,ENSG00000167513,ENSP00000301019,ENSP00000…
DTL	9606.ENSP00000355958	9	Denticleless protein homolog; Substrate-specific adapter of a DCX (DDB1-CUL4-X-box) E3 ubiquitin-protein ligase complex required for cell cycle control, DNA damage response and translesion DNA synthesis. The DCX(DTL) complex, also named CRL4(CDT2) complex, mediates the polyubiquitination and subsequent degradation of CDT1, CDKN1A/p21(CIP1), FBXO18/FBH1, KMT5A and SDE2. CDT1 degradation in respons…	https://smart.embl.de/smart/DDvec.cgi?smart=730:WD40(35|80)+WD40(87|126)+WD40(129|169)+WD40(205|244)+WD40(304|345)+WD40(349|389)+	51514,6QC0,A8K8H8,AAF35182.1,AAH33297.1,AAH33540.1,AAK54706.1,ABG23317.1,AC092814,AF195765,AF345896,AK000742,AK001206,AK001261,AK027651,AK292343,AL592297,AL606468,BAA91355.1,BAA91552.1,BAA91586.1,BAB55267.1,BAF85032.1,BC033297,BC033540,CAH70697.1,CAH73803.1,CCDS1502,CCDS1502.1,CCDS65778,CCDS65778.1,CDT2,CDW1,D3DT98,DCAF2,DDB1 and CUL4 associated factor 2,DDB1 and CUL4 associated factors,DDB1- and…
FBXO5	9606.ENSP00000229758	7	F-box only protein 5; Regulates progression through early mitosis by inhibiting the anaphase promoting complex/cyclosome (APC). Binds to the APC activators CDC20 and FZR1/CDH1 to prevent APC activation. Can also bind directly to the APC to inhibit substrate-binding; F-boxes other	https://smart.embl.de/smart/DDvec.cgi?smart=447:Pfam_F-box(242|295)+	26271,2M6N,4UI9,AAF04469.1,AAH18905.1,AAL86610.1,AF129535,AK055221,AL080276,AY079515,B3KNX5,BAG51487.1,BC018905,CAB008106,CAI18894.1,CAI18895.1,CCDS47501,CCDS47501.1,CCDS5242,CCDS5242.1,EAW47719.1,EMI1,ENSG00000112029,ENSP00000229758,ENSP00000320054,ENSP00000356208,ENSP00000356210,ENST00000229758,ENST00000321131,ENST00000367239,ENST00000367241,ENST00000477822,Early mitotic inhibitor 1,F-box only …
GMNN	9606.ENSP00000230056	50	Geminin; Inhibits DNA replication by preventing the incorporation of MCM complex into pre-replication complex (pre-RC). It is degraded during the mitotic phase of the cell cycle. Its destruction at the metaphase-anaphase transition permits replication in the succeeding cell cycle; Belongs to the geminin family	https://smart.embl.de/smart/DDvec.cgi?smart=209:Pfam_Geminin(1|184)+	1T6F,1UII,2LP0,2WVR,4BRY,51053,A0A024QZY7,AAC39787.1,AAH05185.1,AAH05389.1,AF067855,AK021685,AL133264,B3KMM8,BAG51040.1,BC005185,BC005389,C9K0U5,CAB011458,CAB047327,CAB047328,CAC21511.1,CCDS4560,CCDS4560.1,CHEMBL1293278,E2QRF9,EAW55465.1,EAW55466.1,ENSG00000112312,ENSP00000230056,ENSP00000348902,ENSP00000367293,ENSP00000367298,ENSP00000419584,ENSP00000477506,ENST00000230056,ENST00000356509,ENST00…
MCM10	9606.ENSP00000418268	14	Protein MCM10 homolog; Acts as a replication initiation factor that brings together the MCM2-7 helicase and the DNA polymerase alpha/primase complex in order to initiate DNA replication. Additionally, plays a role in preventing DNA damage during replication. Key effector of the RBBP6 and ZBTB38-mediated regulation of DNA-replication and common fragile sites stability; acts as a direct target of t…	https://smart.embl.de/smart/DDvec.cgi?smart=875:COIL(105|142)+Pfam_zf-primase(382|427)+Mcm10(523|873)+	55388,A8K9I6,AAF69623.1,AAH04876.2,AAI01728.1,AAI43491.1,AB042719,AF119869,AK055695,AK292701,AL136840,B7ZKZ8,BAB18723.1,BAB70988.1,BAF85390.1,BC004876,BC101727,BC143490,C9J600,CAB66774.2,CAI12913.1,CAI16558.1,CCDS7095,CCDS7095.1,CCDS7096,CCDS7096.1,CNA43,DNA43,EAW86297.1,EAW86298.1,ENSG00000065328,ENSP00000181704,ENSP00000309584,ENSP00000323636,ENSP00000323824,ENSP00000345901,ENSP00000350458,ENSP…
MCM2	9606.ENSP00000265056	19	Minichromosome maintenance complex component 2; DNA replication licensing factor MCM2; Acts as component of the MCM2-7 complex (MCM complex) which is the putative replicative helicase essential for 'once per cell cycle' DNA replication initiation and elongation in eukaryotic cells. The active ATPase sites in the MCM2-7 ring are formed through the interaction surfaces of two neighboring subunits s…	https://smart.embl.de/smart/DDvec.cgi?smart=904:Pfam_MCM2_N(50|182)+Pfam_MCM_N(196|288)+MCM(290|803)+	3.6.4.12,4171,4UUZ,5BNV,5BNX,5BO0,5C3I,5JA4,AAH00300.2,AAH06165.3,AAH07670.2,AAH07938.2,AAH14272.2,AAH17258.2,AAH17490.2,AAH30131.2,AAP88736.1,AAT70723.1,AY675259,BAA04642.1,BAA12177.1,BC000300,BC006165,BC007670,BC007938,BC014272,BC017258,BC017490,BC030131,BM28,BT009734,C9J013,C9JZ21,CAA47749.1,CAB000303,CCDS3043,CCDS3043.1,CCNL1,CDCL1,D21063,D3S3194,D83987,DFNA70,DNA replication licensing factor…
MCM3	9606.ENSP00000480987	17	Minichromosome maintenance complex component 3; DNA replication licensing factor MCM3; Acts as component of the MCM2-7 complex (MCM complex) which is the putative replicative helicase essential for 'once per cell cycle' DNA replication initiation and elongation in eukaryotic cells. The active ATPase sites in the MCM2-7 ring are formed through the interaction surfaces of two neighboring subunits s…	https://smart.embl.de/smart/DDvec.cgi?smart=853:AAA(382|535)+COIL(701|733)+	3.6.4.12,4172,AAH01626.1,AAH03509.2,AAK56392.1,AAT27321.1,AK301704,AL034343,AY032603,AY621074,B4DWW4,BAA07267.1,BAG63176.1,BC001626,BC003509,CAA44078.2,CAB002162,CAB75298.1,CCDS4940,CCDS4940.2,CCDS75468,CCDS75468.1,D38073,DNA replication licensing factor MCM3,DNA replication licensing factor MCM3 ,EAX04367.1,EC 3.6.4.12,ENSG00000112118,ENSP00000229854,ENSP00000340566,ENSP00000360114,ENSP000003886…
MCM4	9606.ENSP00000262105	18	Minichromosome maintenance complex component 4; DNA replication licensing factor MCM4; Acts as component of the MCM2-7 complex (MCM complex) which is the putative replicative helicase essential for 'once per cell cycle' DNA replication initiation and elongation in eukaryotic cells. The active ATPase sites in the MCM2-7 ring are formed through the interaction surfaces of two neighboring subunits s…	https://smart.embl.de/smart/DDvec.cgi?smart=863:Pfam_MCM_N(163|264)+AAA(502|654)+	3.6.4.12,4173,A4FS09,AAB51723.3,AAC52018.1,AAH31061.1,AAS83108.1,AM493756,AY588245,BC031061,CAA52801.1,CAB004497,CAM35476.1,CCDS6143,CCDS6143.1,CDC21,CDC21 homolog,CDC54,DNA replication licensing factor MCM4,DNA replication licensing factor MCM4 ,E5RFJ8,E5RFR3,E5RG31,E5RG53,EC 3.6.4.12,ENSG00000104738,ENSP00000262105,ENSP00000326854,ENSP00000336781,ENSP00000380038,ENSP00000400689,ENSP00000427829,…
MCM5	9606.ENSP00000216122	16	Minichromosome maintenance complex component 5; DNA replication licensing factor MCM5; Acts as component of the MCM2-7 complex (MCM complex) which is the putative replicative helicase essential for 'once per cell cycle' DNA replication initiation and elongation in eukaryotic cells. The active ATPase sites in the MCM2-7 ring are formed through the interaction surfaces of two neighboring subunits s…	https://smart.embl.de/smart/DDvec.cgi?smart=734:Pfam_MCM_N(32|130)+MCM(133|649)+	3.6.4.12,4174,AAH00142.1,AAH03656.1,AAO21127.1,AK312533,AY212028,B1AHA9,B1AHB0,B1AHB1,B1AHB2,BAA12176.1,BAG35432.1,BC000142,BC003656,CAA52802.2,CAB000101,CAG30403.1,CCDS13915,CCDS13915.1,CDC46,CDC46 homolog,CR456517,D83986,DNA replication licensing factor MCM5,DNA replication licensing factor MCM5 ,EAW60060.1,EAW60062.1,EAW60063.1,EC 3.6.4.12,ENSG00000100297,ENSP00000216122,ENSP00000371441,ENSP00…
MCM6	9606.ENSP00000264156	15	Minichromosome maintenance complex component 6; DNA replication licensing factor MCM6; Acts as component of the MCM2-7 complex (MCM complex) which is the putative replicative helicase essential for 'once per cell cycle' DNA replication initiation and elongation in eukaryotic cells. The active ATPase sites in the MCM2-7 ring are formed through the interaction surfaces of two neighboring subunits s…	https://smart.embl.de/smart/DDvec.cgi?smart=821:MCM(119|657)+	2KLQ,2LE8,3.6.4.12,4175,AAB48165.1,AAC50766.1,AAH32374.1,AAO26043.1,AAX88925.1,AAY15028.1,AH005100,AK312575,AY220757,B2R6H2,BAA12699.1,BAG35469.1,BC032374,CAB009577,CCDS2179,CCDS2179.1,D84557,DNA replication licensing factor MCM6,DNA replication licensing factor MCM6 ,EAX11621.1,EC 3.6.4.12,ENSG00000076003,ENSP00000264156,ENSP00000389002,ENST00000264156,ENST00000456117,ENST00000483902,ENST0000049…
MCM7	9606.ENSP00000307288	18	Minichromosome maintenance complex component 7; DNA replication licensing factor MCM7; Acts as component of the MCM2-7 complex (MCM complex) which is the putative replicative helicase essential for 'once per cell cycle' DNA replication initiation and elongation in eukaryotic cells. The active ATPase sites in the MCM2-7 ring are formed through the interaction surfaces of two neighboring subunits s…	https://smart.embl.de/smart/DDvec.cgi?smart=719:Pfam_MCM_N(10|140)+AAA(373|526)+	3.6.4.12,4176,A4D2A1,A4D2A2,AAG01994.1,AAH09398.1,AAH13375.1,AK055379,AY007130,BAA05839.1,BAA09534.1,BAG51508.1,BC009398,BC013375,C9J8M6,CAA52803.1,CAB002163,CAB016312,CCDS5683,CCDS5683.1,CCDS5684,CCDS5684.1,CDC47,CDC47 homolog,D28480,D55716,DNA replication licensing factor MCM7,DNA replication licensing factor MCM7 ,E9PGN9,EAL23855.1,EAL23856.1,EAW76598.1,EAW76599.1,EC 3.6.4.12,ENSG00000166508,E…
ORC6	9606.ENSP00000219097	13	Origin recognition complex subunit 6; Component of the origin recognition complex (ORC) that binds origins of replication. DNA-binding is ATP-dependent. The specific DNA sequences that define origins of replication have not been identified yet. ORC is required to assemble the pre- replication complex necessary to initiate DNA replication. Does not bind histone H3 and H4 trimethylation marks H3K9m…	https://smart.embl.de/smart/DDvec.cgi?smart=252:Pfam_ORC6(6|96)+	23594,3M03,A0A024R6R3,AAD32666.1,AAH39032.1,AAH63565.1,AF139658,AK024019,AK024077,B3KN89,BAB14817.1,BAG51251.1,BC039032,BC063565,CAB016330,CCDS10722,CCDS10722.1,EAW82685.1,EAW82686.1,ENSG00000091651,ENSP00000219097,ENSP00000454299,ENSP00000456981,ENSP00000457282,ENST00000219097,ENST00000563306,ENST00000563599,ENST00000566860,ENST00000567000,ENST00000568364,ENST00000569239,ENST00000570260,ENST0000…
PCNA	9606.ENSP00000368458	15	Proliferating cell nuclear antigen; Auxiliary protein of DNA polymerase delta and is involved in the control of eukaryotic DNA replication by increasing the polymerase's processibility during elongation of the leading strand. Induces a robust stimulatory effect on the 3'- 5' exonuclease and 3'-phosphodiesterase, but not apurinic- apyrimidinic (AP) endonuclease, APEX2 activities. Has to be loaded …	https://smart.embl.de/smart/DDvec.cgi?smart=261:Pfam_Rad1(1|235)+	1AXC,1U76,1U7B,1UL1,1VYJ,1VYM,1W60,2ZVK,2ZVL,2ZVM,3JA9,3P87,3TBL,3VKX,3WGW,4D2G,4RJF,4ZTD,5111,5E0T,5E0U,5E0V,5IY4,5L7C,5MAV,5MLO,5MLW,5MOM,5YCO,5YD8,6CBI,6EHT,6FCM,6FCN,6GIS,6GWS,6HVO,6K3A,6QC0,6QCG,AAA35736.1,AAA60040.1,AAH00491.1,AAH62439.1,AAM78556.1,AF527838,AK313286,ATLD2,B2R897,BAG36094.1,BC000491,BC062439,CAB000148,CAC27344.1,CCDS13087,CCDS13087.1,CHEMBL2346488,Cyclin,D3DW02,EAX10428.1,EA…
PSMA1	9606.ENSP00000414359	27	Proteasome subunit alpha type-1; Component of the 20S core proteasome complex involved in the proteolytic degradation of most intracellular proteins. This complex plays numerous essential roles within the cell by associating with different regulatory particles. Associated with two 19S regulatory particles, forms the 26S proteasome and thus participates in the ATP-dependent degradation of ubiquiti…	https://smart.embl.de/smart/DDvec.cgi?smart=269:Proteasome_A_N(12|34)+Pfam_Proteasome(35|221)+	20S proteasome subunit alpha 6 ,3.4.25.1,30 kDa prosomal protein,4R3O,4R67,5682,5A0Q,5GJQ,5GJR,5L4G,5LE5,5LEX,5LEY,5LEZ,5LF0,5LF1,5LF3,5LF4,5LF6,5LF7,5LN3,5M32,5T0C,5T0G,5T0H,5T0I,5T0J,5VFO,5VFP,5VFQ,5VFR,5VFS,5VFT,5VFU,6AVO,6E5B,6MSB,6MSD,6MSE,6MSG,6MSH,6MSJ,6MSK,6R70,6REY,6RGQ,A8K400,AAA92734.1,AAH02577.1,AAH05932.1,AAH08472.1,AAH09576.1,AAH15105.1,AAH15356.1,AAH22372.1,AAP35293.1,AK290765,BAA0…
PSMA2	9606.ENSP00000223321	27	Proteasome subunit alpha type-2; Component of the 20S core proteasome complex involved in the proteolytic degradation of most intracellular proteins. This complex plays numerous essential roles within the cell by associating with different regulatory particles. Associated with two 19S regulatory particles, forms the 26S proteasome and thus participates in the ATP-dependent degradation of ubiquiti…	https://smart.embl.de/smart/DDvec.cgi?smart=234:Proteasome_A_N(6|28)+Pfam_Proteasome(29|213)+	20S proteasome subunit alpha 2 ,3.4.25.1,4R3O,4R67,5683,5A0Q,5GJQ,5GJR,5L4G,5LE5,5LEX,5LEY,5LEZ,5LF0,5LF1,5LF3,5LF4,5LF6,5LF7,5LN3,5M32,5T0C,5T0G,5T0H,5T0I,5T0J,5VFO,5VFP,5VFQ,5VFR,5VFS,5VFT,5VFU,6AVO,6E5B,6MSB,6MSD,6MSE,6MSG,6MSH,6MSJ,6MSK,6R70,6REY,6RGQ,AAH02900.2,AAH47697.1,AK290654,BAA00657.1,BAF83343.1,BC002900,BC047697,BX641097,C9JCK5,CAE46046.1,CAG29313.1,CCDS5467,CR450317,D00760,DKFZP686D…
PSMA3	9606.ENSP00000216455	27	Proteasome subunit alpha type-3; Component of the 20S core proteasome complex involved in the proteolytic degradation of most intracellular proteins. This complex plays numerous essential roles within the cell by associating with different regulatory particles. Associated with two 19S regulatory particles, forms the 26S proteasome and thus participates in the ATP-dependent degradation of ubiquiti…	https://smart.embl.de/smart/DDvec.cgi?smart=255:Proteasome_A_N(8|30)+Pfam_Proteasome(31|217)+	20S proteasome subunit alpha 7 ,3.4.25.1,4R3O,4R67,5684,5A0Q,5DSV,5GJQ,5GJR,5L4G,5LE5,5LEX,5LEY,5LEZ,5LF0,5LF1,5LF3,5LF4,5LF6,5LF7,5LN3,5M32,5T0C,5T0G,5T0H,5T0I,5T0J,5VFO,5VFP,5VFQ,5VFR,5VFS,5VFT,5VFU,6AVO,6E5B,6MSB,6MSD,6MSE,6MSG,6MSH,6MSJ,6MSK,6R70,6REY,6RGQ,AAH05265.1,AAH29402.1,AAH38990.1,AAP35357.1,AAV38520.1,AK315158,B2RCK6,BAA00659.1,BAG37603.1,BC005265,BC029402,BC038990,BT006711,BT019715,…
PSMA4	9606.ENSP00000044462	27	Proteasome subunit alpha type-4; Component of the 20S core proteasome complex involved in the proteolytic degradation of most intracellular proteins. This complex plays numerous essential roles within the cell by associating with different regulatory particles. Associated with two 19S regulatory particles, forms the 26S proteasome and thus participates in the ATP-dependent degradation of ubiquiti…	https://smart.embl.de/smart/DDvec.cgi?smart=261:Proteasome_A_N(5|27)+Pfam_Proteasome(28|216)+COIL(226|261)+	20S proteasome subunit alpha 3 ,3.4.25.1,4R3O,4R67,5685,5A0Q,5GJQ,5GJR,5L4G,5LE5,5LEX,5LEY,5LEZ,5LF0,5LF1,5LF3,5LF4,5LF6,5LF7,5LN3,5M32,5T0C,5T0G,5T0H,5T0I,5T0J,5VFO,5VFP,5VFQ,5VFR,5VFS,5VFT,5VFU,611385,6AVO,6E5B,6MSB,6MSD,6MSE,6MSG,6MSH,6MSJ,6MSK,6R70,6REY,6RGQ,AAH05361.1,AAH22445.1,AAH22817.2,AAH47667.1,AAH56249.1,AAH93069.1,AAP88786.1,BAA00660.1,BC005361,BC022445,BC022817,BC047667,BC056249,BC0…
PSMA5	9606.ENSP00000271308	27	Proteasome subunit alpha type-5; Component of the 20S core proteasome complex involved in the proteolytic degradation of most intracellular proteins. This complex plays numerous essential roles within the cell by associating with different regulatory particles. Associated with two 19S regulatory particles, forms the 26S proteasome and thus participates in the ATP-dependent degradation of ubiquiti…	https://smart.embl.de/smart/DDvec.cgi?smart=241:Proteasome_A_N(8|30)+Pfam_Proteasome(31|220)+	20S proteasome subunit alpha 5 ,3.4.25.1,4R3O,4R67,5686,5A0Q,5GJQ,5GJR,5L4G,5LE5,5LEX,5LEY,5LEZ,5LF0,5LF1,5LF3,5LF4,5LF6,5LF7,5LN3,5M32,5T0C,5T0G,5T0H,5T0I,5T0J,5VFO,5VFP,5VFQ,5VFR,5VFS,5VFT,5VFU,6AVO,6E5B,6MSB,6MSD,6MSE,6MSG,6MSH,6MSJ,6MSK,6R70,6REY,6RGQ,AAI02019.1,AAI02020.1,AAI02021.1,AAI03752.1,AK304448,AK313351,AL356735,B2R8F6,B4E2V4,BAG36153.1,BAG65266.1,BC102018,BC102019,BC102020,BC103751,…
PSMA6	9606.ENSP00000261479	27	Proteasome subunit alpha type-6; Component of the 20S core proteasome complex involved in the proteolytic degradation of most intracellular proteins. This complex plays numerous essential roles within the cell by associating with different regulatory particles. Associated with two 19S regulatory particles, forms the 26S proteasome and thus participates in the ATP-dependent degradation of ubiquiti…	https://smart.embl.de/smart/DDvec.cgi?smart=246:Proteasome_A_N(9|31)+Pfam_Proteasome(32|220)+	20S proteasome subunit alpha 1 ,27 kDa prosomal protein,3.4.25.1,4R3O,4R67,5687,5A0Q,5GJQ,5GJR,5L4G,5LE5,5LEX,5LEY,5LEZ,5LF0,5LF1,5LF3,5LF4,5LF6,5LF7,5LN3,5M32,5T0C,5T0G,5T0H,5T0I,5T0J,5VFO,5VFP,5VFQ,5VFR,5VFS,5VFT,5VFU,6AVO,6E5B,6MSB,6MSD,6MSG,6MSH,6MSK,6R70,6REY,6RGQ,AAG61139.1,AAH02979.1,AAH17882.1,AAH22354.1,AAH23659.1,AAH70137.1,AF332577,AK298920,AK302008,AK313011,AK316223,AL121594,B2R7J9,B4…
PSMA7	9606.ENSP00000359910	26	Proteasome subunit alpha type-7; Component of the 20S core proteasome complex involved in the proteolytic degradation of most intracellular proteins. This complex plays numerous essential roles within the cell by associating with different regulatory particles. Associated with two 19S regulatory particles, forms the 26S proteasome and thus participates in the ATP-dependent degradation of ubiquiti…	https://smart.embl.de/smart/DDvec.cgi?smart=248:Proteasome_A_N(3|25)+Pfam_Proteasome(26|211)+	20S proteasome subunit alpha 4 ,3.4.25.1,4R3O,4R67,5688,5A0Q,5GJQ,5GJR,5L4G,5LE5,5LEX,5LEY,5LEZ,5LF0,5LF1,5LF3,5LF4,5LF6,5LF7,5LN3,5M32,5T0C,5T0G,5T0H,5T0I,5T0J,5VFO,5VFP,5VFQ,5VFR,5VFS,5VFT,5VFU,6AVO,6E5B,6MSB,6MSD,6MSE,6MSG,6MSH,6MSJ,6MSK,6R70,6REY,6RGQ,AAB81515.1,AAC99402.1,AAH04427.1,AAP35829.1,AF022815,AF054185,AK312025,B2R515,BAG34962.1,BC004427,BI906714,BT007165,C6,CAC04017.1,CAC04018.1,CC…
PSMB1	9606.ENSP00000262193	26	Proteasome subunit beta type-1; Component of the 20S core proteasome complex involved in the proteolytic degradation of most intracellular proteins. This complex plays numerous essential roles within the cell by associating with different regulatory particles. Associated with two 19S regulatory particles, forms the 26S proteasome and thus participates in the ATP-dependent degradation of ubiquitin…	https://smart.embl.de/smart/DDvec.cgi?smart=241:Pfam_Proteasome(34|226)+	20S proteasome subunit beta 6 ,3.4.25.1,4R3O,4R67,5689,5A0Q,5GJQ,5GJR,5L4G,5L5B,5L5D,5L5E,5L5F,5L5H,5L5I,5L5J,5L5O,5L5P,5L5Q,5L5R,5L5S,5L5T,5L5U,5L5V,5L5W,5L5X,5L5Y,5L5Z,5L60,5L61,5L62,5L63,5L64,5LE5,5LEX,5LEY,5LEZ,5LF0,5LF1,5LF3,5LF4,5LF6,5LF7,5LN3,5M2B,5M32,5T0C,5T0G,5T0H,5T0I,5T0J,5VFO,5VFP,5VFQ,5VFR,5VFS,5VFT,5VFU,6AVO,6E5B,6MSB,6MSD,6MSE,6MSG,6MSH,6MSJ,6MSK,6R70,6REY,6RGQ,AAH00508.1,AAH20807…
PSMB2	9606.ENSP00000362334	27	Proteasome subunit beta type-2; Component of the 20S core proteasome complex involved in the proteolytic degradation of most intracellular proteins. This complex plays numerous essential roles within the cell by associating with different regulatory particles. Associated with two 19S regulatory particles, forms the 26S proteasome and thus participates in the ATP-dependent degradation of ubiquitin…	https://smart.embl.de/smart/DDvec.cgi?smart=201:Pfam_Proteasome(3|183)+	20S proteasome subunit beta 4 ,3.4.25.1,4R3O,4R67,5690,5A0Q,5GJQ,5GJR,5L4G,5LE5,5LEX,5LEY,5LEZ,5LF0,5LF1,5LF3,5LF4,5LF6,5LF7,5LN3,5M32,5T0C,5T0G,5T0H,5T0I,5T0J,5VFO,5VFP,5VFQ,5VFR,5VFS,5VFT,5VFU,6AVO,6E5B,6MSB,6MSD,6MSE,6MSG,6MSH,6MSJ,6MSK,6R70,6REY,6RGQ,AAI01837.1,AAI05127.1,AAI07902.1,AAP35801.1,AL157951,AL357035,BAA05646.1,BC101836,BC105126,BC107901,BT007137,CAC36031.2,CAG33143.1,CAI22074.1,CA…
PSMB3	9606.ENSP00000483688	26	Proteasome subunit beta type-3; Component of the 20S core proteasome complex involved in the proteolytic degradation of most intracellular proteins. This complex plays numerous essential roles within the cell by associating with different regulatory particles. Associated with two 19S regulatory particles, forms the 26S proteasome and thus participates in the ATP-dependent degradation of ubiquitin…	https://smart.embl.de/smart/DDvec.cgi?smart=205:Pfam_Proteasome(5|190)+	20S proteasome subunit beta 3 ,3.4.25.1,4R3O,4R67,5691,5A0Q,5GJQ,5GJR,5L4G,5LE5,5LEX,5LEY,5LEZ,5LF0,5LF1,5LF3,5LF4,5LF6,5LF7,5LN3,5M32,5T0C,5T0G,5T0H,5T0I,5T0J,5VFO,5VFP,5VFQ,5VFR,5VFS,5VFT,5VFU,6AVO,6E5B,6MSB,6MSD,6MSE,6MSG,6MSH,6MSJ,6MSK,6R70,6REY,6RGQ,AAH13008.1,BAA05645.1,BC013008,CCDS11328,CCDS11328.1,CHEMBL2364701,D26598,EC 3.4.25.1,ENSG00000277791,ENSP00000478737,ENSP00000481215,ENSP000004…
PSMB4	9606.ENSP00000290541	27	Proteasome subunit beta type-4; Component of the 20S core proteasome complex involved in the proteolytic degradation of most intracellular proteins. This complex plays numerous essential roles within the cell by associating with different regulatory particles. Associated with two 19S regulatory particles, forms the 26S proteasome and thus participates in the ATP-dependent degradation of ubiquitin…	https://smart.embl.de/smart/DDvec.cgi?smart=264:Pfam_Proteasome(50|237)+	20S proteasome subunit beta 7 ,26 kDa prosomal protein,3.4.25.1,4R3O,4R67,5692,5A0Q,5GJQ,5GJR,5L4G,5LE5,5LEX,5LEY,5LEZ,5LF0,5LF1,5LF3,5LF4,5LF6,5LF7,5LN3,5M32,5T0C,5T0G,5T0H,5T0I,5T0J,5VFO,5VFP,5VFQ,5VFR,5VFS,5VFT,5VFU,6AVO,6E5B,6MSB,6MSD,6MSE,6MSG,6MSH,6MSJ,6MSK,6R70,6REY,6RGQ,AAB31085.1,AAP35563.1,AK313825,B2R9L3,BAA05647.1,BAG36560.1,BT006917,CAG33101.1,CAI16806.1,CCDS996,CCDS996.1,CR456820,D2…
PSMB5	9606.ENSP00000355325	27	Proteasome subunit beta type-5; Component of the 20S core proteasome complex involved in the proteolytic degradation of most intracellular proteins. This complex plays numerous essential roles within the cell by associating with different regulatory particles. Associated with two 19S regulatory particles, forms the 26S proteasome and thus participates in the ATP-dependent degradation of ubiquitin…	https://smart.embl.de/smart/DDvec.cgi?smart=263:Pfam_Proteasome(56|238)+	20S proteasome subunit beta 5 ,3.4.25.1,4R3O,4R67,5693,5A0Q,5GJQ,5GJR,5L4G,5L5W,5L5X,5L5Y,5L5Z,5L60,5L61,5L62,5L63,5L64,5LE5,5LEX,5LEY,5LEZ,5LF0,5LF1,5LF3,5LF4,5LF6,5LF7,5LN3,5M32,5T0C,5T0G,5T0H,5T0I,5T0J,5VFO,5VFP,5VFQ,5VFR,5VFS,5VFT,5VFU,6MSB,6MSD,6MSE,6MSG,6MSH,6MSJ,6MSK,6R70,6REY,6RGQ,AAB33092.1,AAH57840.1,AAI07721.1,AAP35423.1,AK300714,AK311895,B2R4N9,B4DUM9,BAA06097.1,BAG34836.1,BAG62391.1,…
PSMB6	9606.ENSP00000270586	26	Proteasome subunit beta type-6; Component of the 20S core proteasome complex involved in the proteolytic degradation of most intracellular proteins. This complex plays numerous essential roles within the cell by associating with different regulatory particles. Associated with two 19S regulatory particles, forms the 26S proteasome and thus participates in the ATP-dependent degradation of ubiquitin…	https://smart.embl.de/smart/DDvec.cgi?smart=239:Pfam_Proteasome(31|213)+	20S proteasome subunit beta 1 ,3.4.25.1,4R3O,4R67,5694,5A0Q,5GJQ,5GJR,5L4G,5LE5,5LEX,5LEY,5LEZ,5LF0,5LF1,5LF3,5LF4,5LF6,5LF7,5LN3,5M32,5T0C,5T0G,5T0H,5T0I,5T0J,5VFO,5VFP,5VFQ,5VFR,5VFS,5VFT,5VFU,6MSB,6MSD,6MSE,6MSG,6MSH,6MSJ,6MSK,6R70,6REY,6RGQ,AAH00835.1,AAP88811.1,AK311768,BAA06098.1,BAG34711.1,BC000835,BT009809,CAA43963.1,CAG33346.1,CCDS11056,CCDS11056.1,CCDS73944,CCDS73944.1,CHEMBL1944496,CR4…
PSMB7	9606.ENSP00000259457	27	Proteasome subunit beta type-7; Component of the 20S core proteasome complex involved in the proteolytic degradation of most intracellular proteins. This complex plays numerous essential roles within the cell by associating with different regulatory particles. Associated with two 19S regulatory particles, forms the 26S proteasome and thus participates in the ATP-dependent degradation of ubiquitin…	https://smart.embl.de/smart/DDvec.cgi?smart=277:Pfam_Proteasome(40|221)+Pfam_Pr_beta_C(235|271)+	20S proteasome subunit beta 2 ,3.4.25.1,4R3O,4R67,5695,5A0Q,5GJQ,5GJR,5L4G,5LE5,5LEX,5LEY,5LEZ,5LF0,5LF1,5LF3,5LF4,5LF6,5LF7,5LN3,5M32,5T0C,5T0G,5T0H,5T0I,5T0J,5VFO,5VFP,5VFQ,5VFR,5VFS,5VFT,5VFU,6HTB,6HTC,6HTD,6HTP,6HTR,6HUB,6HUC,6HUQ,6HUU,6HUV,6MSB,6MSD,6MSE,6MSG,6MSH,6MSJ,6MSK,6R70,6REY,6RGQ,AAH00509.1,AAH17116.2,ADU87629.1,AJ420455,B4E0P1,BAA07238.1,BC000509,BC008414,BC017116,CAI10873.1,CCDS68…
PSMC2	9606.ENSP00000391211	27	26S proteasome regulatory subunit 7; Component of the 26S proteasome, a multiprotein complex involved in the ATP-dependent degradation of ubiquitinated proteins. This complex plays a key role in the maintenance of protein homeostasis by removing misfolded or damaged proteins, which could impair cellular functions, and by removing proteins whose functions are no longer required. Therefore, the pro…	https://smart.embl.de/smart/DDvec.cgi?smart=433:COIL(38|69)+AAA(208|347)+	26S proteasome AAA-ATPase subunit RPT1,26S proteasome regulatory subunit 7,26S proteasome regulatory subunit T1,5701,5GJQ,5GJR,5L4G,5LN3,5M32,5T0C,5T0G,5T0H,5T0I,5T0J,5VFP,5VFQ,5VFR,5VFS,5VFT,5VFU,5VGZ,5VHF,5VHH,5VHI,5VHJ,5VHM,5VHN,5VHO,5VHP,5VHQ,5VHR,5VHS,6MSB,6MSD,6MSE,6MSG,6MSH,6MSJ,6MSK,A4D0Q1,AAA ATPases,AAH02589.1,AAS07429.1,AB075520,AC004668,AC093701,AK298821,B7Z5E2,BAA01868.1,BAE45763.1,B…
PSMC6	9606.ENSP00000401802	27	26S proteasome regulatory subunit 10B; Component of the 26S proteasome, a multiprotein complex involved in the ATP-dependent degradation of ubiquitinated proteins. This complex plays a key role in the maintenance of protein homeostasis by removing misfolded or damaged proteins, which could impair cellular functions, and by removing proteins whose functions are no longer required. Therefore, the p…	https://smart.embl.de/smart/DDvec.cgi?smart=403:COIL(26|69)+AAA(180|319)+	26S proteasome AAA-ATPase subunit RPT4,26S proteasome regulatory subunit 10B,26S proteasome regulatory subunit T4,5706,5GJQ,5GJR,5L4G,5LN3,5M32,5T0C,5T0G,5T0H,5T0I,5T0J,5VFP,5VFQ,5VFR,5VFS,5VFT,5VFU,5VGZ,5VHF,5VHH,5VHI,5VHJ,5VHM,5VHN,5VHO,5VHP,5VHQ,5VHR,5VHS,6MSB,6MSD,6MSE,6MSG,6MSH,6MSJ,6MSK,AAA ATPases,AAB61616.1,AAH05390.1,AAP35489.1,AF006305,AK313670,AL133453,B2R975,BAA11338.1,BAG36422.1,BC00…
PSMD1	9606.ENSP00000309474	27	26S proteasome non-ATPase regulatory subunit 1; Component of the 26S proteasome, a multiprotein complex involved in the ATP-dependent degradation of ubiquitinated proteins. This complex plays a key role in the maintenance of protein homeostasis by removing misfolded or damaged proteins, which could impair cellular functions, and by removing proteins whose functions are no longer required. Therefo…	https://smart.embl.de/smart/DDvec.cgi?smart=953:Pfam_PC_rep(441|474)+Pfam_PC_rep(476|510)+Pfam_PC_rep(511|545)+Pfam_PC_rep(651|685)+COIL(831|870)+	26S proteasome non-ATPase regulatory subunit 1,26S proteasome regulatory subunit N2,26S proteasome regulatory subunit RPN2,26S proteasome regulatory subunit S1,26S proteasome subunit p112,2NBK,5707,5GJQ,5GJR,5L4K,5LN3,5M32,5T0C,5T0G,5T0H,5T0I,5T0J,5V1Y,5V1Z,5VFP,5VFQ,5VFR,5VFS,5VFT,5VFU,5VGZ,5VHF,5VHH,5VHI,5VHS,6CO4,6MSB,6MSD,6MSE,6MSG,6MSH,6MSJ,6MSK,6OI4,AAH01053.1,AAH14013.1,AAH39845.1,AAH47897…
PSMD10	9606.ENSP00000217958	22	26S proteasome non-ATPase regulatory subunit 10; Acts as a chaperone during the assembly of the 26S proteasome, specifically of the PA700/19S regulatory complex (RC). In the initial step of the base subcomplex assembly is part of an intermediate PSMD10:PSMC4:PSMC5:PAAF1 module which probably assembles with a PSMD5:PSMC2:PSMC1:PSMD2 module. Independently of the proteasome, regulates EGF-induced AK…	https://smart.embl.de/smart/DDvec.cgi?smart=226:ANK(39|68)+ANK(72|101)+ANK(105|134)+ANK(138|167)+ANK(171|200)+	1QYM,1TR4,1UOH,26S proteasome non-ATPase regulatory subunit 10,26S proteasome regulatory subunit p28,4NIK,5716,5VHF,5VHH,5VHI,5VHJ,5VHM,5VHN,5VHO,5VHP,5VHQ,5VHR,603480,AAH11960.1,AAL25260.1,AAV38495.1,AB009619,AK295996,AY057056,Ankyrin repeat domain containing,B1AJY5,B1AJY6,B1AJY7,BAA33215.1,BAA34594.1,BAG58771.1,BC011960,BT019689,CAA20117.1,CAB010434,CAI43131.1,CCDS14536,CCDS14536.1,CCDS14537,CC…
PSMD11	9606.ENSP00000261712	27	26S proteasome non-ATPase regulatory subunit 11; Component of the 26S proteasome, a multiprotein complex involved in the ATP-dependent degradation of ubiquitinated proteins. This complex plays a key role in the maintenance of protein homeostasis by removing misfolded or damaged proteins, which could impair cellular functions, and by removing proteins whose functions are no longer required. Theref…	https://smart.embl.de/smart/DDvec.cgi?smart=422:PAM(143|320)+PINT(321|404)+	26S proteasome non-ATPase regulatory subunit 11,26S proteasome regulatory subunit N6,26S proteasome regulatory subunit RPN6,26S proteasome regulatory subunit S9,26S proteasome regulatory subunit p44.5,5717,5GJQ,5GJR,5L4K,5LN3,5M32,5T0C,5T0G,5T0H,5T0I,5T0J,5VFP,5VFQ,5VFR,5VFS,5VFT,5VFU,5VGZ,5VHF,5VHH,5VHI,5VHS,6MSB,6MSD,6MSE,6MSG,6MSH,6MSJ,6MSK,A8K3I7,AAB58732.1,AAH00437.1,AAH04430.1,AB003102,AC07…
PSMD12	9606.ENSP00000348442	27	26S proteasome non-ATPase regulatory subunit 12; Component of the 26S proteasome, a multiprotein complex involved in the ATP-dependent degradation of ubiquitinated proteins. This complex plays a key role in the maintenance of protein homeostasis by removing misfolded or damaged proteins, which could impair cellular functions, and by removing proteins whose functions are no longer required. Theref…	https://smart.embl.de/smart/DDvec.cgi?smart=456:PINT(349|435)+	26S proteasome non-ATPase regulatory subunit 12,26S proteasome regulatory subunit N5,26S proteasome regulatory subunit RPN5,26S proteasome regulatory subunit p55,5718,5GJQ,5GJR,5L4K,5LN3,5M32,5T0C,5T0G,5T0H,5T0I,5T0J,5VFP,5VFQ,5VFR,5VFS,5VFT,5VFU,5VGZ,5VHF,5VHH,5VHI,5VHS,6MSB,6MSD,6MSE,6MSG,6MSH,6MSJ,6MSK,A6NP15,AAH19062.1,AAH65826.1,AB003103,AC110921,AK091198,AK222679,BAA19749.1,BAD96399.1,BAG52…
PSMD14	9606.ENSP00000386541	27	26S proteasome non-ATPase regulatory subunit 14; Component of the 26S proteasome, a multiprotein complex involved in the ATP-dependent degradation of ubiquitinated proteins. This complex plays a key role in the maintenance of protein homeostasis by removing misfolded or damaged proteins, which could impair cellular functions, and by removing proteins whose functions are no longer required. Theref…	https://smart.embl.de/smart/DDvec.cgi?smart=310:JAB_MPN(30|165)+Pfam_MitMem_reg(173|307)+	10213,26S proteasome non-ATPase regulatory subunit 14,26S proteasome regulatory subunit N11,26S proteasome regulatory subunit RPN11,26S proteasome-associated PAD1 homolog 1,3.4.19.-,5GJQ,5GJR,5L4K,5LN3,5M32,5T0C,5T0G,5T0H,5T0I,5T0J,5VFP,5VFQ,5VFR,5VFS,5VFT,5VFU,5VGZ,5VHF,5VHH,5VHI,5VHS,6MSB,6MSD,6MSE,6MSG,6MSH,6MSJ,6MSK,AAC51866.1,AAH09524.1,AAH66336.1,AAX88940.1,AAY15016.1,AC009299,AK055128,B3KN…
PSMD4	9606.ENSP00000357879	27	26S proteasome non-ATPase regulatory subunit 4; Component of the 26S proteasome, a multiprotein complex involved in the ATP-dependent degradation of ubiquitinated proteins. This complex plays a key role in the maintenance of protein homeostasis by removing misfolded or damaged proteins, which could impair cellular functions, and by removing proteins whose functions are no longer required. Therefo…	https://smart.embl.de/smart/DDvec.cgi?smart=377:VWA(2|188)+UIM(211|230)+UIM(282|301)+	1P9C,1P9D,1UEL,1YX4,1YX5,1YX6,26S proteasome non-ATPase regulatory subunit 4,26S proteasome regulatory subunit N10,26S proteasome regulatory subunit RPN10,26S proteasome regulatory subunit S5A,2KDE,2KDF,5710,5GJQ,5GJR,5L4K,5LN3,5M32,5T0C,5T0G,5T0H,5T0I,5T0J,5VFP,5VFQ,5VFR,5VFS,5VFT,5VFU,5VGZ,5VHF,5VHH,5VHI,5VHS,6MSB,6MSD,6MSE,6MSG,6MSH,6MSJ,6MSK,6MUN,A6PVX3,AAB54057.1,AAB68598.1,AAC50433.1,AAH023…
PSMD6	9606.ENSP00000418695	27	Proteasome 26S subunit, non-ATPase 6	https://smart.embl.de/smart/DDvec.cgi?smart=442:Pfam_RPN7(119|292)+PINT(343|426)+	26S proteasome non-ATPase regulatory subunit 6,9861,A8K2E0,AAF65540.1,AAH00630.1,AAH00904.1,AAH12369.1,AAQ09946.1,AAQ63402.1,AAS68366.1,AF215935,AF530062,AK290205,AY359879,AY568086,BAA03497.1,BAF82894.1,BC000630,BC000904,BC012369,BX647742,C9IZE4,C9J0E9,C9J0E9_HUMAN,C9J7B7,CCDS2901,CCDS2901.1,CCDS63677,CCDS63677.1,CCDS63678,CCDS63678.1,CCDS63679,CCDS63679.1,D14663,E9PHI9,EAW65424.1,EAW65425.1,EAW6…
PSMD7	9606.ENSP00000219313	27	26S proteasome non-ATPase regulatory subunit 7; Component of the 26S proteasome, a multiprotein complex involved in the ATP-dependent degradation of ubiquitinated proteins. This complex plays a key role in the maintenance of protein homeostasis by removing misfolded or damaged proteins, which could impair cellular functions, and by removing proteins whose functions are no longer required. Therefo…	https://smart.embl.de/smart/DDvec.cgi?smart=324:JAB_MPN(8|143)+Pfam_MitMem_reg(166|277)+	26S proteasome non-ATPase regulatory subunit 7,26S proteasome regulatory subunit N8,26S proteasome regulatory subunit RPN8,26S proteasome regulatory subunit S12,2O95,2O96,5713,5GJQ,5GJR,5L4K,5LN3,5M32,5T0C,5T0G,5T0H,5T0I,5T0J,5VFP,5VFQ,5VFR,5VFS,5VFT,5VFU,5VGZ,5VHF,5VHH,5VHI,5VHS,6MSB,6MSD,6MSG,6MSH,6MSJ,6MSK,AAH00338.1,AAH12606.1,AC009120,AK301996,B4DXI8,BAA08780.1,BAG63400.1,BC000338,BC012606,C…
PSMD8	9606.ENSP00000215071	27	26S proteasome non-ATPase regulatory subunit 8; Component of the 26S proteasome, a multiprotein complex involved in the ATP-dependent degradation of ubiquitinated proteins. This complex plays a key role in the maintenance of protein homeostasis by removing misfolded or damaged proteins, which could impair cellular functions, and by removing proteins whose functions are no longer required. Therefo…	https://smart.embl.de/smart/DDvec.cgi?smart=350:Pfam_CSN8_PSD8_EIF3K(186|327)+	26S proteasome non-ATPase regulatory subunit 8,26S proteasome regulatory subunit N12,26S proteasome regulatory subunit RPN12,26S proteasome regulatory subunit S14,5714,5GJQ,5GJR,5L4K,5LN3,5M32,5T0C,5T0G,5T0H,5T0I,5T0J,5VFP,5VFQ,5VFR,5VFS,5VFT,5VFU,5VGZ,5VHF,5VHH,5VHI,5VHS,6MSB,6MSD,6MSG,6MSH,6MSJ,6MSK,AAC62833.1,AAH01164.3,AAH65006.2,ACF94507.1,AK301771,B4DX18,BAA07237.1,BAG63230.1,BC001164,BC065…
PSME3	9606.ENSP00000293362	26	Proteasome activator complex subunit 3; Subunit of the 11S REG-gamma (also called PA28-gamma) proteasome regulator, a doughnut-shaped homoheptamer which associates with the proteasome. 11S REG-gamma activates the trypsin-like catalytic subunit of the proteasome but inhibits the chymotrypsin-like and postglutamyl-preferring (PGPH) subunits. Facilitates the MDM2-p53/TP53 interaction which promotes …	https://smart.embl.de/smart/DDvec.cgi?smart=267:Pfam_PA28_alpha(9|69)+Pfam_PA28_beta(108|265)+	10197,11S regulator complex subunit gamma,A0A024R203,A8K9A3,AAA93227.1,AAB60335.1,AAH01423.1,AAH02684.1,AAH08020.1,AAV38193.1,ACJ13707.1,ACO54885.1,AK057221,AK074999,AK292618,AK303211,Activator of multicatalytic protease subunit 3,B3KQ25,B7Z8D3,BAF85307.1,BAG51887.1,BAG52046.1,BAH13919.1,BC001423,BC002684,BC008020,BT019386,CAB008388,CCDS11442,CCDS11442.1,CCDS45689,CCDS45689.1,CCDS59290,CCDS59290.…
SCMH1	9606.ENSP00000318094	1	Polycomb protein SCMH1; Associates with Polycomb group (PcG) multiprotein complexes; the complex class is required to maintain the transcriptionally repressive state of some genes; Belongs to the SCM family	https://smart.embl.de/smart/DDvec.cgi?smart=660:MBT(28|126)+MBT(134|235)+Pfam_RBR(271|324)+Pfam_SLED(358|466)+SAM(590|658)+	22955,2P0K,AAF01150.1,AAF01151.1,AAH09752.1,AAH21252.1,AF149045,AF149046,AK299383,AL110502,AL606484,B4DRQ8,BAG61370.1,BC009752,BC021252,BX640721,CAE45840.1,CAG33442.1,CAH72242.1,CAH72791.1,CAH72793.1,CAH72794.1,CAH72795.1,CAH72796.1,CAI22109.1,CAI22110.1,CAI22111.1,CAI22112.1,CAI22113.1,CCDS30688,CCDS30688.1,CCDS461,CCDS461.1,CCDS53301,CCDS53301.1,CCDS53302,CCDS53302.1,CCDS53303,CCDS53303.1,CCDS5…
SIX3	9606.ENSP00000260653	1	Homeobox protein SIX3; Transcriptional regulator which can act as both a transcriptional repressor and activator by binding a ATTA homeodomain core recognition sequence on these target genes. During forebrain development represses WNT1 expression allowing zona limitans intrathalamica formation and thereby ensuring proper anterio-posterior patterning of the diencephalon and formation of the rostra…	https://smart.embl.de/smart/DDvec.cgi?smart=332:Pfam_SIX1_SD(87|201)+HOX(207|268)+	6496,A0PJI2,AAD11939.1,AAD15753.1,AAD51091.1,AAH30289.1,AAX93283.1,AC012354,AF049339,AF083891,AF092047,AJ012611,AL162671,BC030289,CAB42539.1,CAB83141.1,CCDS1821,CCDS1821.1,D6W5A5,EAX00267.1,EAX00268.1,ENSG00000138083,ENSP00000260653,ENST00000260653,HGNC:10889,HPE2,Homeobox protein SIX3,Homeobox protein SIX3/6,Hs.567336,NM_005413,NM_005413.3,NP_005404,NP_005404.1,NX_O95343,O95343,OMIM:603714,OTTHU…
SMARCA4	9606.ENSP00000395654	1	Swi/snf related, matrix associated, actin dependent regulator of chromatin, subfamily a, member 4; Transcription activator BRG1; Involved in transcriptional activation and repression of select genes by chromatin remodeling (alteration of DNA-nucleosome topology). Component of SWI/SNF chromatin remodeling complexes that carry out key enzymatic activities, changing chromatin structure by altering D…	https://smart.embl.de/smart/DDvec.cgi?smart=1647:QLQ(170|206)+HSA(460|532)+COIL(563|595)+BRK(612|656)+DEXDc(750|942)+HELICc(1110|1194)+SnAC(1321|1389)+BROMO(1455|1566)+	2GRC,2H60,3.6.4.-,3UVD,5DKD,5EA1,6597,6BGH,6HR2,A7E2E1,AAB40977.1,AAC97986.1,AAC97987.1,AAG24789.1,AAG24790.1,AAI50299.1,AC006127,AC011442,ACA09750.1,ACA09751.1,ACA09752.1,ACA09753.1,AF254822,AK055168,AK290033,AK299761,ATP-dependent helicase SMARCA4,B1A8Z4,B1A8Z5,B1A8Z6,B1A8Z7,B3KNW7,B4DSI8,BAA05143.1,BAF complex,BAF190,BAF190A,BAF82722.1,BAG51479.1,BAG61650.1,BC150298,BRG1,BRG1-associated factor…
TFAP4	9606.ENSP00000204517	1	Transcription factor AP-4; Transcription factor that activates both viral and cellular genes by binding to the symmetrical DNA sequence 5'- CAGCTG-3'; Basic helix-loop-helix proteins	https://smart.embl.de/smart/DDvec.cgi?smart=338:HLH(54|105)+COIL(144|183)+	7023,AAB32235.1,AAC17116.1,AAH10576.1,AC004653,AP-4,Activating enhancer-binding protein 4,BC010576,BHLHC41,Basic helix-loop-helix proteins,CAA40683.1,CCDS10510,CCDS10510.1,Class C basic helix-loop-helix protein 41,ENSG00000090447,ENSP00000204517,ENSP00000379987,ENSP00000459390,ENSP00000460067,ENSP00000461352,ENST00000204517,ENST00000396765,ENST00000572393,ENST00000573476,ENST00000574639,ENST00000…
